# Supplementary material for: LPPtiger software for lipidome-specific prediction and identification of oxidized phospholipids from LC-MS datasets
Source: Sci Rep. 2017 Nov 9;7:15138. doi: 10.1038/s41598-017-15363-z (PMC5680299; doi:10.1038/s41598-017-15363-z)
Supplement: Supplementary file 2 — Supplementary Table 1 [file 41598_2017_15363_MOESM2_ESM.xlsx]

## Sheet: Sheet1
Index	Reference
1	Alhouayek, M., J. Masquelier, and G.G. Muccioli, Controlling 2-arachidonoylglycerol metabolism as an anti-inflammatory strategy. Drug Discov Today, 2014. 19(3): p. 295-304.
2	Ariel, A., et al., The docosatriene protectin D1 is produced by TH2 skewing and promotes human T cell apoptosis via lipid raft clustering. J Biol Chem, 2005. 280(52): p. 43079-86.
3	Astarita, G., et al., Targeted lipidomic strategies for oxygenated metabolites of polyunsaturated fatty acids. Biochim Biophys Acta, 2015. 1851(4): p. 456-68.
4	Baker, A., et al., Chewing the fat: beta-oxidation in signalling and development. Trends Plant Sci, 2006. 11(3): p. 124-32.
5	Balas, L. and T. Durand, Dihydroxylated E,E,Z-docosatrienes. An overview of their synthesis and biological significance. Prog Lipid Res, 2016. 61: p. 1-18.
6	Bannenberg, G. and C.N. Serhan, Specialized pro-resolving lipid mediators in the inflammatory response: An update. Biochim Biophys Acta, 2010. 1801(12): p. 1260-73.
7	Barden, A.E., E. Mas, and T.A. Mori, n-3 Fatty acid supplementation and proresolving mediators of inflammation. Curr Opin Lipidol, 2016. 27(1): p. 26-32.
8	Basu, S., et al., Development of a novel biomarker of free radical damage in reperfusion injury after cardiac arrest. FEBS Lett, 2000. 470(1): p. 1-6.
9	Baysal, T. and A. Demirdöven, Lipoxygenase in fruits and vegetables: A review. Enzyme and Microbial Technology, 2007. 40(4): p. 491-496.
10	Bazan, N.G., Neuroprotectin D1 (NPD1): a DHA-derived mediator that protects brain and retina against cell injury-induced oxidative stress. Brain Pathol, 2005. 15(2): p. 159-66.
11	Bazan, N.G., V.L. Marcheselli, and K. Cole-Edwards, Brain response to injury and neurodegeneration: endogenous neuroprotective signaling. Ann N Y Acad Sci, 2005. 1053: p. 137-47.
12	Beretta, R., et al., General strategy for the synthesis of B1 and L1 prostanoids: synthesis of phytoprostanes (RS)-9-L1-PhytoP, (R)-9-L1-PhytoP, (RS)-16-B1-PhytoP, and (RS)-16-L1-PhytoP. J Org Chem, 2015. 80(3): p. 1601-9.
13	Bochkov, V., et al., Pleiotropic effects of oxidized phospholipids. Free Radic Biol Med, 2016.
14	Bochkov, V.N., et al., Generation and biological activities of oxidized phospholipids. Antioxid Redox Signal, 2010. 12(8): p. 1009-59.
15	Brame, C.J., et al., Identification of extremely reactive gamma-ketoaldehydes (isolevuglandins) as products of the isoprostane pathway and characterization of their lysyl protein adducts. J Biol Chem, 1999. 274(19): p. 13139-46.
16	Brash, A.R., et al., 7-HETE, 10-HETE, and 13-HETE are major products of NADPH-dependent arachidonic acid metabolism in rat liver microsomes: analysis of their stereochemistry, and the stereochemistry of their acid-catalyzed rearrangement. Arch Biochem Biophys, 1995. 321(2): p. 485-92.
17	Bretscher, P., et al., Phospholipid oxidation generates potent anti-inflammatory lipid mediators that mimic structurally related pro-resolving eicosanoids by activating Nrf2. EMBO Mol Med, 2015. 7(5): p. 593-607.
18	Brodhun, F., et al., An iron 13S-lipoxygenase with an alpha-linolenic acid specific hydroperoxidase activity from Fusarium oxysporum. PLoS One, 2013. 8(5): p. e64919.
19	Buczynski, M.W., D.S. Dumlao, and E.A. Dennis, Thematic Review Series: Proteomics. An integrated omics analysis of eicosanoid biology. J Lipid Res, 2009. 50(6): p. 1015-38.
20	Bygdeman, M., Pharmacokinetics of prostaglandins. Best Practice & Research Clinical Obstetrics & Gynaecology, 2003. 17(5): p. 707-716.
21	Bylund, J., J. Ericsson, and E.H. Oliw, Analysis of cytochrome P450 metabolites of arachidonic and linoleic acids by liquid chromatography-mass spectrometry with ion trap MS. Anal Biochem, 1998. 265(1): p. 55-68.
22	Bylund, J., et al., Cytochromes P450 with bisallylic hydroxylation activity on arachidonic and linoleic acids studied with human recombinant enzymes and with human and rat liver microsomes. J Pharmacol Exp Ther, 1998. 284(1): p. 51-60.
23	Campbell, W.B., et al., Synthesis of dihomoprostaglandins from adrenic acid (7,10,13,16-docosatetraenoic acid) by human endothelial cells. Biochim Biophys Acta, 1985. 837(1): p. 67-76.
24	Capdevila, J.H. and J.R. Falck, Biochemical and molecular properties of the cytochrome P450 arachidonic acid monooxygenases. Prostaglandins Other Lipid Mediat, 2002. 68-69: p. 325-44.
25	Capdevila, J.H., J.R. Falck, and R.C. Harris, Cytochrome P450 and arachidonic acid bioactivation. Molecular and functional properties of the arachidonate monooxygenase. J Lipid Res, 2000. 41(2): p. 163-81.
26	Chang, C.T., et al., Eicosapentaenoic-acid-derived isoprostanes: synthesis and discovery of two major isoprostanes. Bioorg Med Chem Lett, 2008. 18(20): p. 5523-7.
27	Chawengsub, Y., et al., Identification of 15-hydroxy-11,12-epoxyeicosatrienoic acid as a vasoactive 15-lipoxygenase metabolite in rabbit aorta. Am J Physiol Heart Circ Physiol, 2008. 294(3): p. H1348-56.
28	Chen, P., et al., Full characterization of PDX, a neuroprotectin/protectin D1 isomer, which inhibits blood platelet aggregation. FEBS Lett, 2009. 583(21): p. 3478-84.
29	Ciccoli, R., et al., Oxygenation by COX-2 (cyclo-oxygenase-2) of 3-HETE (3-hydroxyeicosatetraenoic acid), a fungal mimetic of arachidonic acid, produces a cascade of novel bioactive 3-hydroxyeicosanoids. Biochem J, 2005. 390(Pt 3): p. 737-47.
30	Clish, C.B., et al., Oxidoreductases in lipoxin A4 metabolic inactivation: a novel role for 15-onoprostaglandin 13-reductase/leukotriene B4 12-hydroxydehydrogenase in inflammation. J Biol Chem, 2000. 275(33): p. 25372-80.
31	Cossette, C., et al., Human neutrophils convert the sebum-derived polyunsaturated fatty acid Sebaleic acid to a potent granulocyte chemoattractant. J Biol Chem, 2008. 283(17): p. 11234-43.
32	Dahle, L.K., E.G. Hill, and R.T. Holman, The thiobarbituric acid reaction and the autoxidations of polyunsaturated fatty acid methyl esters. Arch Biochem Biophys, 1962. 98: p. 253-61.
33	Dai, Y., et al., Protectin DX, a double lipoxygenase product from DHA, inhibits the production of both inflammatory cytokines and reactive oxygen species in human retinal pigment epithelium cells. European Journal of Lipid Science and Technology, 2015. 117(8): p. 1138-1145.
34	Dalli, J., N. Chiang, and C.N. Serhan, Elucidation of novel 13-series resolvins that increase with atorvastatin and clear infections. Nat Med, 2015. 21(9): p. 1071-5.
35	Dalli, J., R.A. Colas, and C.N. Serhan, Novel n-3 immunoresolvents: structures and actions. Sci Rep, 2013. 3: p. 1940.
36	Dalli, J., et al., The novel 13S,14S-epoxy-maresin is converted by human macrophages to maresin 1 (MaR1), inhibits leukotriene A4 hydrolase (LTA4H), and shifts macrophage phenotype. FASEB J, 2013. 27(7): p. 2573-83.
37	Davies, S.S., V. Amarnath, and L.J. Roberts, 2nd, Isoketals: highly reactive gamma-ketoaldehydes formed from the H2-isoprostane pathway. Chem Phys Lipids, 2004. 128(1-2): p. 85-99.
38	Deline, M., et al., Epoxides Derived from Dietary Dihomo-Gamma-Linolenic Acid Induce Germ Cell Death in C. elegans. Sci Rep, 2015. 5: p. 15417.
39	Dennis, E.A., et al., Role of phospholipases in generating lipid second messengers in signal transduction. 1991.
40	Derogis, P.B., et al., The development of a specific and sensitive LC-MS-based method for the detection and quantification of hydroperoxy- and hydroxydocosahexaenoic acids as a tool for lipidomic analysis. PLoS One, 2013. 8(10): p. e77561.
41	Diczfalusy, U., Beta-oxidation of eicosanoids. Prog Lipid Res, 1994. 33(4): p. 403-28.
42	Diczfalusy, U. and M. Hamberg, Identification of the major urinary metabolite of prostaglandin E3 in the rat. Biochim Biophys Acta, 1986. 878(3): p. 387-93.
43	Dogne, J.M., J. Hanson, and D. Pratico, Thromboxane, prostacyclin and isoprostanes: therapeutic targets in atherogenesis. Trends Pharmacol Sci, 2005. 26(12): p. 639-44.
44	Domingues, M.R., A. Reis, and P. Domingues, Mass spectrometry analysis of oxidized phospholipids. Chem Phys Lipids, 2008. 156(1-2): p. 1-12.
45	Dozier, B.L., K. Watanabe, and D.M. Duffy, Two pathways for prostaglandin F2 alpha synthesis by the primate periovulatory follicle. Reproduction, 2008. 136(1): p. 53-63.
46	Dumlao, D.S., et al., High-throughput lipidomic analysis of fatty acid derived eicosanoids and N-acylethanolamines. Biochim Biophys Acta, 2011. 1811(11): p. 724-36.
47	Dupuy, A., et al., Simultaneous quantitative profiling of 20 isoprostanoids from omega-3 and omega-6 polyunsaturated fatty acids by LC-MS/MS in various biological samples. Anal Chim Acta, 2016. 921: p. 46-58.
48	Dyall, S.C., Long-chain omega-3 fatty acids and the brain: a review of the independent and shared effects of EPA, DPA and DHA. Front Aging Neurosci, 2015. 7: p. 52.
49	Edwards, I.J. and J.T. O'Flaherty, Omega-3 Fatty Acids and PPARgamma in Cancer. PPAR Res, 2008. 2008: p. 358052.
50	Egger, J., et al., Total Synthesis of Prostaglandin 15d-PGJ(2) and Investigation of its Effect on the Secretion of IL-6 and IL-12. Org Lett, 2015. 17(17): p. 4340-3.
51	Fahy, E., et al., A comprehensive classification system for lipids. J Lipid Res, 2005. 46(5): p. 839-61.
52	Ferdinandusse, S., et al., Identification of the peroxisomal beta-oxidation enzymes involved in the biosynthesis of docosahexaenoic acid. J Lipid Res, 2001. 42(12): p. 1987-95.
53	Feussner, I., H. Kühn, and C. Wasternack, Do specific linoleate 13-lipoxygenases initiate β-oxidation?1. FEBS Letters, 1997. 406(1-2): p. 1-5.
54	Feussner, I. and C. Wasternack, The lipoxygenase pathway. Annu Rev Plant Biol, 2002. 53: p. 275-97.
55	Fischer, S. and P.C. Weber, Prostaglandin I3 is formed in vivo in man after dietary eicosapentaenoic acid. Nature, 1984. 307(5947): p. 165-8.
56	Fleming, I., Vascular cytochrome p450 enzymes: physiology and pathophysiology. Trends Cardiovasc Med, 2008. 18(1): p. 20-5.
57	Galano, J.M., et al., Non-enzymatic cyclic oxygenated metabolites of adrenic, docosahexaenoic, eicosapentaenoic and alpha-linolenic acids; bioactivities and potential use as biomarkers. Biochim Biophys Acta, 2015. 1851(4): p. 446-55.
58	Gao, L., et al., Formation of prostaglandins E2 and D2 via the isoprostane pathway: a mechanism for the generation of bioactive prostaglandins independent of cyclooxygenase. J Biol Chem, 2003. 278(31): p. 28479-89.
59	Gardner, H.W., Oxygen radical chemistry of polyunsaturated fatty acids. Free Radic Biol Med, 1989. 7(1): p. 65-86.
60	Gardner, W.H., Sequential enzymes of linoleic acid oxidation in corn germ: lipoxygenase and linoleate hydroperoxide isomerase. J Lipid Res, 1970. 11(4): p. 311-21.
61	Garscha, U. and E.H. Oliw, Leucine/valine residues direct oxygenation of linoleic acid by (10R)- and (8R)-dioxygenases: expression and site-directed mutagenesis oF (10R)-dioxygenase with epoxyalcohol synthase activity. J Biol Chem, 2009. 284(20): p. 13755-65.
62	Gasser, H., et al., Oxidatively Modified Plasma Phospholipids Containing Reactive Carbonyl Functions Measured by HPLC: Evidence for Phosphatidylcholine-Bound Aldehydes in Plasma of Burn Patients. Free Radical Research, 2009. 22(4): p. 327-336.
63	Hankin, J.A., P. Wheelan, and R.C. Murphy, Identification of novel metabolites of prostaglandin E2 formed by isolated rat hepatocytes. Arch Biochem Biophys, 1997. 340(2): p. 317-30.
64	Harris, S.G., et al., Prostaglandins as modulators of immunity. Trends Immunol, 2002. 23(3): p. 144-50.
65	Helliwell, R.J.A., L.F. Adams, and M.D. Mitchell, Prostaglandin synthases: recent developments and a novel hypothesis. Prostaglandins, Leukotrienes and Essential Fatty Acids, 2004. 70(2): p. 101-113.
66	Hirata, Y., et al., Occurrence of 9-deoxy-delta 9,delta 12-13,14-dihydroprostaglandin D2 in human urine. J Biol Chem, 1988. 263(32): p. 16619-25.
67	Hoffmann, I., et al., Novel insights into cyclooxygenases, linoleate diol synthases, and lipoxygenases from deuterium kinetic isotope effects and oxidation of substrate analogs. Biochim Biophys Acta, 2012. 1821(12): p. 1508-17.
68	Hornsten, L., J. Bylund, and E.H. Oliw, Dexamethasone induces bisallylic hydroxylation of polyunsaturated fatty acids by rat liver microsomes. Arch Biochem Biophys, 1996. 332(2): p. 261-8.
69	Ito, J., et al., Tandem mass spectrometry analysis of linoleic and arachidonic acid hydroperoxides via promotion of alkali metal adduct formation. Anal Chem, 2015. 87(9): p. 4980-7.
70	Jala, V.R. and B. Haribabu, Leukotrienes and atherosclerosis: new roles for old mediators. Trends Immunol, 2004. 25(6): p. 315-22.
71	Janssen, L.J., Isoprostanes: an overview and putative roles in pulmonary pathophysiology. Am J Physiol Lung Cell Mol Physiol, 2001. 280(6): p. L1067-82.
72	Kapoor, R. and Y.S. Huang, Gamma linolenic acid: an antiinflammatory omega-6 fatty acid. Curr Pharm Biotechnol, 2006. 7(6): p. 531-4.
73	Kaur, G., et al., Docosapentaenoic acid (22:5n-3): a review of its biological effects. Prog Lipid Res, 2011. 50(1): p. 28-34.
74	Kivits, G.A. and D.H. Nugteren, The urinary excretion of prostaglandins E and their corresponding tetranor metabolites by rats fed a diet rich in eicosapentaenoate. Biochim Biophys Acta, 1988. 958(2): p. 289-99.
75	Kohli, P. and B.D. Levy, Resolvins and protectins: mediating solutions to inflammation. Br J Pharmacol, 2009. 158(4): p. 960-71.
76	Konkel, A. and W.H. Schunck, Role of cytochrome P450 enzymes in the bioactivation of polyunsaturated fatty acids. Biochim Biophys Acta, 2011. 1814(1): p. 210-22.
77	Kopf, P.G., et al., Adrenic acid metabolites as endogenous endothelium-derived and zona glomerulosa-derived hyperpolarizing factors. Hypertension, 2010. 55(2): p. 547-54.
78	Kuklev, D.V., et al., Major urinary metabolites of 6-keto-prostaglandin F2alpha in mice. J Lipid Res, 2013. 54(7): p. 1906-14.
79	Larsen, B.T., W.B. Campbell, and D.D. Gutterman, Beyond vasodilatation: non-vasomotor roles of epoxyeicosatrienoic acids in the cardiovascular system. Trends Pharmacol Sci, 2007. 28(1): p. 32-8.
80	Lee, H., et al., Role for peroxisome proliferator-activated receptor alpha in oxidized phospholipid-induced synthesis of monocyte chemotactic protein-1 and interleukin-8 by endothelial cells. Circ Res, 2000. 87(6): p. 516-21.
81	Leibundgut, G., et al., Oxidized phospholipids are present on plasminogen, affect fibrinolysis, and increase following acute myocardial infarction. J Am Coll Cardiol, 2012. 59(16): p. 1426-37.
82	Levin, G., et al., Differential metabolism of dihomo-gamma-linolenic acid and arachidonic acid by cyclo-oxygenase-1 and cyclo-oxygenase-2: implications for cellular synthesis of prostaglandin E1 and prostaglandin E2. Biochem J, 2002. 365(Pt 2): p. 489-96.
83	Li, N., et al., Use of metabolomic profiling in the study of arachidonic acid metabolism in cardiovascular disease. Congest Heart Fail, 2011. 17(1): p. 42-6.
84	Liu, M., et al., Characterization and biological effects of di-hydroxylated compounds deriving from the lipoxygenation of ALA. J Lipid Res, 2013. 54(8): p. 2083-94.
85	Lone, A.M. and K. Tasken, Proinflammatory and immunoregulatory roles of eicosanoids in T cells. Front Immunol, 2013. 4: p. 130.
86	Madhu, C., et al., The use of precision-cut rat lung slices for studying PGF(2alpha) metabolism. Environ Toxicol Pharmacol, 1997. 3(4): p. 251-6.
87	Marcheselli, V.L., et al., Neuroprotectin D1/protectin D1 stereoselective and specific binding with human retinal pigment epithelial cells and neutrophils. Prostaglandins Leukot Essent Fatty Acids, 2010. 82(1): p. 27-34.
88	Markaverich, B.M., et al., Tetrahydrofurandiols (THF-diols), leukotoxindiols (LTX-diols), and endocrine disruption in rats. Environ Health Perspect, 2007. 115(5): p. 702-8.
89	Masoodi, M. and A. Nicolaou, Lipidomic analysis of twenty-seven prostanoids and isoprostanes by liquid chromatography/electrospray tandem mass spectrometry. Rapid Commun Mass Spectrom, 2006. 20(20): p. 3023-9.
90	Massey, K.A. and A. Nicolaou, Lipidomics of polyunsaturated-fatty-acid-derived oxygenated metabolites. Biochem Soc Trans, 2011. 39(5): p. 1240-6.
91	Matsunobu, T., et al., Thromboxane A synthase-independent production of 12-hydroxyheptadecatrienoic acid, a BLT2 ligand. J Lipid Res, 2013. 54(11): p. 2979-87.
92	McGiff, J.C., Cytochrome P-450 metabolism of arachidonic acid. Annu Rev Pharmacol Toxicol, 1991. 31: p. 339-69.
93	Milne, G.L., et al., Measurement of F2- isoprostanes and isofurans using gas chromatography-mass spectrometry. Free Radic Biol Med, 2013. 59: p. 36-44.
94	Milne, G.L. and J.D. Morrow, Isoprostanes. 2008.
95	Moghaddam, M., et al., Novel metabolic pathways for linoleic and arachidonic acid metabolism. Biochim Biophys Acta, 1996. 1290(3): p. 327-39.
96	Montine, T.J. and J.D. Morrow, Fatty Acid Oxidation in the Pathogenesis of Alzheimer's Disease. The American Journal of Pathology, 2005. 166(5): p. 1283-1289.
97	Morgan, A.H., et al., Quantitative assays for esterified oxylipins generated by immune cells. Nat Protoc, 2010. 5(12): p. 1919-31.
98	Morrow, J.D., et al., A series of prostaglandin F2-like compounds are produced in vivo in humans by a non-cyclooxygenase, free radical-catalyzed mechanism. Proc Natl Acad Sci U S A, 1990. 87(23): p. 9383-7.
99	Mosblech, A., I. Feussner, and I. Heilmann, Oxylipins: structurally diverse metabolites from fatty acid oxidation. Plant Physiol Biochem, 2009. 47(6): p. 511-7.
100	Mueller, M.J., Isoprostane nomenclature: inherent problems may cause setbacks for the development of the isoprostanoid field. Prostaglandins Leukot Essent Fatty Acids, 2010. 82(2-3): p. 71-81.
101	Murphy, R.C., et al., Electrospray ionization and tandem mass spectrometry of eicosanoids. Anal Biochem, 2005. 346(1): p. 1-42.
102	Nicolaou, K.C., et al., Stereocontrolled Total Synthesis of Lipoxins A5 and B5. 1987.
103	Niki, E., Lipid peroxidation: physiological levels and dual biological effects. Free Radic Biol Med, 2009. 47(5): p. 469-84.
104	Nithipatikom, K., et al., Liquid chromatographic-electrospray ionization-mass spectrometric analysis of cytochrome P450 metabolites of arachidonic acid. Anal Biochem, 2001. 298(2): p. 327-36.
105	Nithipatikom, K., et al., Liquid chromatographic - mass spectrometric determination of cyclooxygenase metabolites of arachidonic acid in cultured cells. 2002.
106	Oliw, E.H. and G. Benthin, On the metabolism of epoxyeicosatrienoic acids by ram seminal vesicles: isolation of 5(6)epoxy-prostaglandin F1 alpha. Biochem Biophys Res Commun, 1985. 126(3): p. 1090-6.
107	Oliw, E.H., J. Bylund, and C. Herman, Bisallylic hydroxylation and epoxidation of polyunsaturated fatty acids by cytochrome P450. Lipids, 1996. 31(10): p. 1003-21.
108	Pan, X., et al., Oxidation of all-cis-7,10,13,16,19-docosapentaenoic acid ethyl ester. Hydroperoxide distribution and volatile characterization. European Journal of Lipid Science and Technology, 2005. 107(4): p. 228-238.
109	Picq, M., et al., DHA metabolism: targeting the brain and lipoxygenation. Mol Neurobiol, 2010. 42(1): p. 48-51.
110	Pratt, D.A., K.A. Tallman, and N.A. Porter, Free radical oxidation of polyunsaturated lipids: New mechanistic insights and the development of peroxyl radical clocks. Acc Chem Res, 2011. 44(6): p. 458-67.
111	Primdahl, K.G., et al., Synthesis of 13(R)-Hydroxy-7Z,10Z,13R,14E,16Z,19Z Docosapentaenoic Acid (13R-HDPA) and Its Biosynthetic Conversion to the 13-Series Resolvins. J Nat Prod, 2016. 79(10): p. 2693-2702.
112	Puustinen, T., et al., Evidence for a 5(6)-epoxytetraene intermediate in the biosynthesis of lipoxins in human leukocytes. Conversion into lipoxin A by cytosolic epoxide hydrolase. FEBS Lett, 1986. 207(1): p. 127-32.
113	Qu, Q., W. Xuan, and G.H. Fan, Roles of resolvins in the resolution of acute inflammation. Cell Biol Int, 2015. 39(1): p. 3-22.
114	Quilley, C.P., et al., 6-keto PGE1: a possible metabolite of prostacyclin having platelet antiaggregatory effects. Hypertension, 1980. 2(4): p. 524-8.
115	Recchiuti, A. and C.N. Serhan, Pro-Resolving Lipid Mediators (SPMs) and Their Actions in Regulating miRNA in Novel Resolution Circuits in Inflammation. Front Immunol, 2012. 3: p. 298.
116	Regulski, M., et al., COX-2 inhibitors: a novel strategy in the management of breast cancer. Drug Discov Today, 2016. 21(4): p. 598-615.
117	Reis, A. and C.M. Spickett, Chemistry of phospholipid oxidation. Biochim Biophys Acta, 2012. 1818(10): p. 2374-87.
118	Roman, R.J., P-450 metabolites of arachidonic acid in the control of cardiovascular function. Physiol Rev, 2002. 82(1): p. 131-85.
119	Salomon, R.G., Structural identification and cardiovascular activities of oxidized phospholipids. Circ Res, 2012. 111(7): p. 930-46.
120	Salomon, R.G., et al., Protein adducts of iso[4]levuglandin E2, a product of the isoprostane pathway, in oxidized low density lipoprotein. J Biol Chem, 1999. 274(29): p. 20271-80.
121	Samhan-Arias, A.K., et al., Oxidized phospholipids as biomarkers of tissue and cell damage with a focus on cardiolipin. Biochim Biophys Acta, 2012. 1818(10): p. 2413-23.
122	Scher, J.U. and M.H. Pillinger, 15d-PGJ2: the anti-inflammatory prostaglandin? Clin Immunol, 2005. 114(2): p. 100-9.
123	Schneider, C., An update on products and mechanisms of lipid peroxidation. Mol Nutr Food Res, 2009. 53(3): p. 315-21.
124	Schneider, C., N.A. Porter, and A.R. Brash, Routes to 4-hydroxynonenal: fundamental issues in the mechanisms of lipid peroxidation. J Biol Chem, 2008. 283(23): p. 15539-43.
125	Serbulea, V., D. DeWeese, and N. Leitinger, The effect of oxidized phospholipids on phenotypic polarization and function of macrophages. Free Radic Biol Med, 2017.
126	Serhan, C.N., Lipoxin biosynthesis and its impact in inflammatory and vascular events. Biochim Biophys Acta, 1994. 1212(1): p. 1-25.
127	Serhan, C.N., Pro-resolving lipid mediators are leads for resolution physiology. Nature, 2014. 510(7503): p. 92-101.
128	Serhan, C.N., et al., Lipid mediators in the resolution of inflammation. Cold Spring Harb Perspect Biol, 2014. 7(2): p. a016311.
129	Serhan, C.N., et al., Anti-Inflammatory Actions of Neuroprotectin D1/Protectin D1 and Its Natural Stereoisomers: Assignments of Dihydroxy-Containing Docosatrienes. The Journal of Immunology, 2006. 176(3): p. 1848-1859.
130	Serhan, C.N., et al., Design of Lipoxin A4 Stable Analogs That Block Transmigration and Adhesion of Human Neutrophils. 1995.
131	Shao, Z., et al., Cytochrome P450 2C8 omega3-long-chain polyunsaturated fatty acid metabolites increase mouse retinal pathologic neovascularization--brief report. Arterioscler Thromb Vasc Biol, 2014. 34(3): p. 581-6.
132	Simopoulos, A.P., The importance of the omega-6/omega-3 fatty acid ratio in cardiovascular disease and other chronic diseases. Exp Biol Med (Maywood), 2008. 233(6): p. 674-88.
133	Spector, A.A. and H.Y. Kim, Cytochrome P450 epoxygenase pathway of polyunsaturated fatty acid metabolism. Biochim Biophys Acta, 2015. 1851(4): p. 356-65.
134	Spector, A.A. and A.W. Norris, Action of epoxyeicosatrienoic acids on cellular function. Am J Physiol Cell Physiol, 2007. 292(3): p. C996-1012.
135	Spiecker, M. and J.K. Liao, Vascular protective effects of cytochrome p450 epoxygenase-derived eicosanoids. Arch Biochem Biophys, 2005. 433(2): p. 413-20.
136	Spiteller, G., Linoleic acid peroxidation--the dominant lipid peroxidation process in low density lipoprotein--and its relationship to chronic diseases. Chem Phys Lipids, 1998. 95(2): p. 105-62.
137	Spiteller, G., Peroxidation of linoleic acid and its relation to aging and age dependent diseases. Mech Ageing Dev, 2001. 122(7): p. 617-57.
138	Spiteller, G., Lipid peroxidation in aging and age-dependent diseases. Exp Gerontol, 2001. 36(9): p. 1425-57.
139	Spiteller, G., Are lipid peroxidation processes induced by changes in the cell wall structure and how are these processes connected with diseases? Medical Hypotheses, 2003. 60(1): p. 69-83.
140	Spiteller, G., Peroxyl radicals: inductors of neurodegenerative and other inflammatory diseases. Their origin and how they transform cholesterol, phospholipids, plasmalogens, polyunsaturated fatty acids, sugars, and proteins into deleterious products. Free Radic Biol Med, 2006. 41(3): p. 362-87.
141	Spiteller, G. and M. Afzal, The action of peroxyl radicals, powerful deleterious reagents, explains why neither cholesterol nor saturated fatty acids cause atherogenesis and age-related diseases. Chemistry, 2014. 20(46): p. 14928-45.
142	Sprecher, H., et al., Dihomo-prostaglandins and -thromboxane. A prostaglandin family from adrenic acid that may be preferentially synthesized in the kidney. J Biol Chem, 1982. 257(7): p. 3912-8.
143	Strassburg, K., et al., Quantitative profiling of oxylipins through comprehensive LC-MS/MS analysis: application in cardiac surgery. Anal Bioanal Chem, 2012. 404(5): p. 1413-26.
144	Subbanagounder, G., et al., Epoxyisoprostane and epoxycyclopentenone phospholipids regulate monocyte chemotactic protein-1 and interleukin-8 synthesis. Formation of these oxidized phospholipids in response to interleukin-1beta. J Biol Chem, 2002. 277(9): p. 7271-81.
145	Suzuki-Yamamoto, T., et al., Co-localization of prostaglandin F synthase, cyclooxygenase-1 and prostaglandin F receptor in mouse Leydig cells. Histochem Cell Biol, 2007. 128(4): p. 317-22.
146	Taber, D.F., J.P. Fessel, and L.J. Roberts, A nomenclature system for isofurans. Prostaglandins & Other Lipid Mediators, 2004. 73(1-2): p. 47-50.
147	Tabolacci, C., et al., Similar antineoplastic effects of nimesulide, a selective COX-2 inhibitor, and prostaglandin E1 on B16-F10 murine melanoma cells. Melanoma Res, 2010. 20(4): p. 273-9.
148	Tokumura, A., et al., Structural identification of phosphatidylcholines having an oxidatively shortened linoleate residue generated through its oxygenation with soybean or rabbit reticulocyte lipoxygenase. J Lipid Res, 2000. 41(6): p. 953-62.
149	Tungen, J.E., et al., Synthesis and anti-inflammatory and pro-resolving activities of 22-OH-PD1, a monohydroxylated metabolite of protectin D1. J Nat Prod, 2014. 77(10): p. 2241-7.
150	Tyurin, V.A., et al., Mass-spectrometric characterization of peroxidized and hydrolyzed lipids in plasma and dendritic cells of tumor-bearing animals. Biochem Biophys Res Commun, 2011. 413(1): p. 149-53.
151	Vane, J. and R.E. Corin, Prostacyclin: A Vascular Mediator. European Journal of Vascular and Endovascular Surgery, 2003. 26(6): p. 571-578.
152	Vangaveti, V.N., et al., Hydroxyoctadecadienoic acids: Oxidised derivatives of linoleic acid and their role in inflammation associated with metabolic syndrome and cancer. Eur J Pharmacol, 2016. 785: p. 70-6.
153	Vigor, C., et al., Non-enzymatic lipid oxidation products in biological systems: assessment of the metabolites from polyunsaturated fatty acids. J Chromatogr B Analyt Technol Biomed Life Sci, 2014. 964: p. 65-78.
154	Vila, L., et al., Heritability of thromboxane A2 and prostaglandin E2 biosynthetic machinery in a Spanish population. Arterioscler Thromb Vasc Biol, 2010. 30(1): p. 128-34.
155	Wang, X., H. Lin, and Y. Gu, Multiple roles of dihomo-gamma-linolenic acid against proliferation diseases. Lipids Health Dis, 2012. 11: p. 25.
156	Wang, Y., et al., Comprehensive ultra-performance liquid chromatographic separation and mass spectrometric analysis of eicosanoid metabolites in human samples. J Chromatogr A, 2014. 1359: p. 60-9.
157	Weylandt, K.H., Docosapentaenoic acid derived metabolites and mediators - The new world of lipid mediator medicine in a nutshell. Eur J Pharmacol, 2016. 785: p. 108-15.
158	White, P.J., et al., Protectin DX alleviates insulin resistance by activating a myokine-liver glucoregulatory axis. Nat Med, 2014. 20(6): p. 664-9.
159	Wong, A., et al., Simultaneous tissue profiling of eicosanoid and endocannabinoid lipid families in a rat model of osteoarthritis. J Lipid Res, 2014. 55(9): p. 1902-13.
160	Woodward, D.F., et al., The pharmacology and therapeutic relevance of endocannabinoid derived cyclo-oxygenase (COX)-2 products. Pharmacol Ther, 2008. 120(1): p. 71-80.
161	Woodward, D.F., J.W. Wang, and N.J. Poloso, Recent progress in prostaglandin F2alpha ethanolamide (prostamide F2alpha) research and therapeutics. Pharmacol Rev, 2013. 65(4): p. 1135-47.
162	Yang, J., et al., Quantitative profiling method for oxylipin metabolome by liquid chromatography electrospray ionization tandem mass spectrometry. Anal Chem, 2009. 81(19): p. 8085-93.
163	Yang, P., et al., Quantitative high-perfomance liquid chromatography/electrospray ionization tandem mass spectrometric analysis of 2- and 3-series prostaglandins in cultured tumor cells. 2002.
164	Yi, X.Y., et al., Metabolism of adrenic acid to vasodilatory 1alpha,1beta-dihomo-epoxyeicosatrienoic acids by bovine coronary arteries. Am J Physiol Heart Circ Physiol, 2007. 292(5): p. H2265-74.
165	Yin, H., et al., Identification of novel autoxidation products of the omega-3 fatty acid eicosapentaenoic acid in vitro and in vivo. J Biol Chem, 2007. 282(41): p. 29890-901.
166	Yin, H., et al., Identification of intact oxidation products of glycerophospholipids in vitro and in vivo using negative ion electrospray iontrap mass spectrometry. J Mass Spectrom, 2009. 44(5): p. 672-80.
167	Yin, H. and N.A. Porter, Identification of Intact Lipid Peroxides by Ag+ Coordination Ion‐Spray Mass Spectrometry (CIS‐MS). 2007. 433: p. 193-211.
168	Yu, Q., et al., Characterization of novel radicals from COX-catalyzed arachidonic acid peroxidation. Free Radic Biol Med, 2009. 47(5): p. 568-76.
169	Yuan, Z.X., et al., Identification and profiling of targeted oxidized linoleic acid metabolites in rat plasma by quadrupole time-of-flight mass spectrometry. Biomed Chromatogr, 2013. 27(4): p. 422-32.
170	Zhang, J.L., et al., DHA regulates angiogenesis and improves the efficiency of CDDP for the treatment of lung carcinoma. Microvasc Res, 2013. 87: p. 14-24.
171	Zhou, Y., et al., Role of CYP eicosanoids in the regulation of pharyngeal pumping and food uptake in Caenorhabditis elegans. J Lipid Res, 2015. 56(11): p. 2110-23.
172	Zimmerman, D.C., A new product of linoleic acid oxidation by a flaxseed enzyme. Biochem Biophys Res Commun, 1966. 23(4): p. 398-402.
