# Supplementary material for: LPPtiger software for lipidome-specific prediction and identification of oxidized phospholipids from LC-MS datasets
Source: Sci Rep. 2017 Nov 9;7:15138. doi: 10.1038/s41598-017-15363-z (PMC5680299; doi:10.1038/s41598-017-15363-z)
Supplement: Supplementary file 3 — Supplementary Table 2 [file 41598_2017_15363_MOESM3_ESM.xlsx]

## Sheet: Fragmentation_patterns
PL_CLASS	sn2_FA	sn2_DB	OH	KETO	TYPE	PR	[M-H]-	[sn1-H]-	[sn2-H]-	[sn1-H2O-H]-	[sn2-H2O-H]-	[sn1-CO2-H]-	[sn2-CO2-H]-	[sn2-CO2-H2O-H]-	[M-sn1-H]-	[M-sn2-H]-	[M-sn1-H2O-H]-	[M-sn2-H2O-H]-	[M-C3H5NO2-sn1-H]-	[M-C3H5NO2-sn2-H]-	[M-C3H5NO2-sn1-H2O-H]-	[M-C3H5NO2-sn2-H2O-H]-	PA_C3H6O5P-	PE_C5H11NO5P-	PG_C3H6O5P-	PG_C3H8O6P-	PS_C3H6O5P-
PA	18	2	-1	0	OAP	[M-H]-	999	800	200	0	0	0	0	0	0	0	0	0	0	0	0	0	800	0	0	0	0
PA	18	2	-1	1	OAP	[M-H]-	400	999	300	0	300	0	0	0	0	100	200	500	0	0	0	0	500	0	0	0	0
PA	18	1	0	1	OAP	[M-H]-	200	999	300	0	0	0	0	0	0	200	0	500	0	0	0	0	800	0	0	0	0
PA	18	1	-1	0	OAP	[M-H]-	600	999	500	0	0	0	0	0	0	100	0	600	0	0	0	0	400	0	0	0	0
PA	-1	-1	0	1	OAP	[M-H]-	200	999	300	0	0	0	0	0	0	200	0	500	0	0	0	0	800	0	0	0	0
PA	-1	-1	-1	1	OAP	[M-H]-	500	999	400	0	150	0	0	0	0	100	100	550	0	0	0	0	450	0	0	0	0
PA	-1	-1	-1	1	OCP_CHO	[M-H]-	500	999	0	0	0	0	0	0	0	0	0	0	0	0	0	0	0	0	0	0	0
PA	-1	-1	-1	1	OCP_COOH	[M-H]-	500	999	0	0	0	0	0	0	0	0	0	0	0	0	0	0	0	0	0	0	0
PA	-1	-1	-1	-1	UNMOD	[M-H]-	500	999	400	0	150	0	0	0	0	100	100	550	0	0	0	0	450	0	0	0	0
PE	20	6	0	1	OAP	[M-H]-	400	999	450	0	0	0	0	0	0	200	0	0	0	0	0	0	0	0	0	0	0
PE	20	6	1	0	OAP	[M-H]-	500	850	999	0	300	0	0	0	0	100	0	0	0	0	0	0	0	0	0	0	0
PE	20	6	0	-1	OAP	[M-H]-	400	999	450	0	0	0	0	0	0	200	0	0	0	0	0	0	0	0	0	0	0
PE	20	6	-1	-1	OAP	[M-H]-	800	999	200	0	200	0	0	0	0	200	0	200	0	0	0	0	0	500	0	0	0
PE	20	6	-1	0	OAP	[M-H]-	750	999	350	0	200	0	0	0	0	200	0	200	0	0	0	0	0	50	0	0	0
PE	20	6	-1	-1	OCP_CHO	[M-H]-	500	999	400	225	250	0	0	0	0	0	0	0	0	0	0	0	0	75	0	0	0
PE	20	6	-1	-1	OCP_COOH	[M-H]-	600	999	0	0	0	0	0	0	0	350	0	0	0	0	0	0	0	100	0	0	0
PE	18	2	0	1	OAP	[M-H]-	250	400	999	0	0	0	0	0	0	50	0	0	0	0	0	0	0	0	0	0	0
PE	18	2	1	0	OAP	[M-H]-	500	850	999	0	300	0	0	0	0	100	0	0	0	0	0	0	0	0	0	0	0
PE	18	2	2	0	OAP	[M-H]-	500	850	999	0	300	0	0	0	0	100	0	0	0	0	0	0	0	0	0	0	0
PE	18	2	0	1	OAP	[M-H]-	300	550	999	0	0	0	0	0	0	50	0	0	0	0	0	0	0	0	0	0	0
PE	18	2	1	1	OAP	[M-H]-	700	999	550	0	500	0	0	0	0	100	0	0	0	0	0	0	0	50	0	0	0
PE	18	2	-1	0	OAP	[M-H]-	900	950	999	0	250	0	0	0	0	50	0	0	0	0	0	0	0	0	0	0	0
PE	18	2	-1	-1	OCP_CHO	[M-H]-	200	999	750	0	0	0	0	0	60	100	0	0	0	0	0	0	0	70	0	0	0
PE	18	2	-1	-1	OCP_COOH	[M-H]-	999	850	999	0	0	0	0	0	0	200	0	200	0	0	0	0	0	10	0	0	0
PE	18	1	0	1	OAP	[M-H]-	250	400	999	0	0	0	0	0	0	50	0	0	0	0	0	0	0	0	0	0	0
PE	18	1	1	0	OAP	[M-H]-	400	400	999	0	0	0	0	0	0	50	0	0	0	0	0	0	0	0	0	0	0
PE	18	1	0	-1	OAP	[M-H]-	200	550	999	0	0	0	0	0	0	50	0	0	0	0	0	0	0	0	0	0	0
PE	18	1	-1	-1	OAP	[M-H]-	800	999	600	0	0	0	0	0	25	125	0	0	0	0	0	0	0	0	0	0	0
PE	18	1	-1	0	OAP	[M-H]-	400	500	999	0	0	0	0	0	0	50	0	0	0	0	0	0	0	0	0	0	0
PE	18	1	-1	-1	OCP_CHO	[M-H]-	400	999	700	0	0	0	0	0	0	200	0	0	0	0	0	0	0	75	0	0	0
PE	18	1	-1	-1	OCP_COOH	[M-H]-	999	350	600	0	0	0	0	0	275	0	0	0	0	0	0	0	0	0	0	0	0
PE	-1	-1	0	-1	OCP_CHO	[M-H]-	400	999	700	0	0	0	0	0	0	200	0	0	0	0	0	0	0	10	0	0	0
PE	-1	-1	0	-1	OCP_COOH	[M-H]-	999	350	600	0	0	0	500	0	250	250	100	50	0	0	0	0	0	0	0	0	0
PE	-1	-1	0	-1	OAP	[M-H]-	600	950	999	0	0	0	0	0	0	150	0	0	0	0	0	0	0	0	0	0	0
PE	-1	-1	-1	-1	OCP_CHO	[M-H]-	400	999	700	0	0	0	0	0	0	200	0	0	0	0	0	0	0	10	0	0	0
PE	-1	-1	-1	-1	OCP_COOH	[M-H]-	999	350	600	0	200	0	500	0	250	250	100	50	0	0	0	0	0	0	0	0	0
PE	-1	-1	-1	-1	OAP	[M-H]-	600	950	999	0	150	0	0	0	0	150	0	0	0	0	0	0	0	0	0	0	0
PE	-1	-1	-1	-1	UNMOD	[M-H]-	600	950	999	0	0	0	0	0	0	150	0	0	0	0	0	0	0	0	0	0	0
PG	18	2	-1	1	OAP	[M-H]-	500	999	400	0	400	0	0	0	100	50	50	0	0	0	0	0	0	0	200	50	0
PG	18	1	-1	0	OAP	[M-H]-	999	900	999	0	0	0	0	0	0	100	100	100	0	0	0	0	0	0	250	200	0
PG	-1	-1	-1	1	OAP	[M-H]-	500	999	400	0	400	0	0	0	100	50	50	0	0	0	0	0	0	0	200	50	0
PG	-1	-1	-1	-1	OCP_CHO	[M-H]-	700	999	700	0	200	0	0	0	100	0	0	0	0	0	0	0	0	0	100	0	0
PG	-1	-1	-1	-1	OCP_COOH	[M-H]-	999	500	450	0	0	0	100	0	50	0	0	0	0	0	0	0	0	0	100	50	0
PG	-1	-1	-1	-1	UNMOD	[M-H]-	500	999	400	0	400	0	0	0	100	50	50	0	0	0	0	0	0	0	200	50	0
PS	18	2	0	1	OAP	[M-H]-	300	200	999	150	0	0	0	0	0	0	0	0	0	400	0	0	0	0	0	0	700
PS	18	2	-1	0	OAP	[M-H]-	800	500	999	100	50	0	0	0	0	0	0	0	50	200	200	300	0	0	0	0	300
PS	18	2	-1	1	OAP	[M-H]-	300	200	999	150	0	0	0	0	0	0	0	0	0	400	0	0	0	0	0	0	700
PS	18	1	0	1	OAP	[M-H]-	800	500	999	100	50	0	0	0	0	0	0	0	50	200	200	300	0	0	0	0	300
PS	18	1	-1	0	OAP	[M-H]-	400	900	999	300	100	0	0	0	0	0	0	0	50	200	150	200	0	0	0	0	400
PS	18	1	-1	1	OAP	[M-H]-	800	500	999	100	50	0	0	0	0	0	0	0	50	200	200	300	0	0	0	0	300
PS	-1	-1	0	1	OCP_CHO	[M-H]-	150	500	999	200	0	0	0	0	0	0	0	0	150	450	0	400	0	0	0	0	200
PS	-1	-1	0	1	OCP_COOH	[M-H]-	100	700	999	200	0	0	0	50	0	0	0	0	50	300	150	300	0	0	0	0	450
PS	-1	-1	0	1	OAP	[M-H]-	550	300	999	700	0	0	0	0	0	0	0	0	300	400	100	100	0	0	0	0	400
PS	-1	-1	-1	1	OCP_CHO	[M-H]-	100	400	999	200	0	0	0	0	0	0	0	0	150	300	50	300	0	0	0	0	200
PS	-1	-1	-1	1	OCP_COOH	[M-H]-	200	900	999	200	200	0	0	50	0	0	0	0	300	0	300	200	0	0	0	0	400
PS	-1	-1	-1	1	OAP	[M-H]-	550	500	999	200	50	0	0	0	0	0	0	0	50	200	150	200	0	0	0	0	400
PS	-1	-1	-1	-1	UNMOD	[M-H]-	250	400	999	450	0	0	0	0	0	0	0	0	200	100	400	400	0	0	0	0	400
PL_CLASS	sn2_FA	sn2_DB	OH	KETO	TYPE	PR	[M-H]-	[sn1-H]-	[sn2-H]-	[sn2+CH3-H]-	[sn2-H2O-H]-	[sn1-CO2-H]-	[sn2-CO2-H]-	[sn2-CO2-H2O-H]-	[M-CH3-sn1]-	[M-CH3-sn2]-	[M+HCOO]-	[M-CH3]-	[M-C3H9N-H]-
PC	18	2	0	1	OAP	[M+HCOO]-	0	650	999	0	0	0	0	0	0	175	0	550	0
PC	18	2	-1	0	OAP	[M+HCOO]-	0	700	999	0	300	0	0	0	0	100	0	800	0
PC	18	2	-1	1	OAP	[M+HCOO]-	0	950	300	0	400	0	0	0	0	120	0	999	0
PC	18	1	0	1	OAP	[M+HCOO]-	0	500	999	0	0	0	0	0	0	50	0	500	0
PC	18	1	-1	0	OAP	[M+HCOO]-	0	600	999	0	0	0	0	0	0	75	0	475	0
PC	18	1	-1	1	OAP	[M+HCOO]-	0	800	500	0	0	0	0	0	0	100	0	999	0
PC	-1	-1	0	1	OCP_CHO	[M+HCOO]-	0	500	999	0	0	0	0	0	0	130	0	600	0
PC	-1	-1	0	1	OCP_COOH	[M+H]-	250	999	0	375	0	0	0	350	0	0	0	0	100
PC	-1	-1	0	1	OAP	[M+HCOO]-	0	500	999	0	0	0	0	0	0	100	0	500	0
PC	-1	-1	-1	1	OCP_CHO	[M+HCOO]-	0	500	999	0	0	0	0	0	0	130	0	600	0
PC	-1	-1	-1	1	OCP_COOH	[M+H]-	250	999	0	375	0	0	0	350	0	0	0	0	100
PC	-1	-1	-1	1	OAP	[M+HCOO]-	0	900	400	0	400	0	0	0	0	100	0	999	0
PC	-1	-1	-1	-1	UNMOD	[M+HCOO]-	0	650	999	0	0	0	0	0	0	100	0	550	0
		* -1 for estimation of all other possibilities
