# Supplementary material for: LPPtiger software for lipidome-specific prediction and identification of oxidized phospholipids from LC-MS datasets
Source: Sci Rep. 2017 Nov 9;7:15138. doi: 10.1038/s41598-017-15363-z (PMC5680299; doi:10.1038/s41598-017-15363-z)
Supplement: Supplementary file 4 — Supplementary Table 3 [file 41598_2017_15363_MOESM4_ESM.xlsx]

## Sheet: SIN -70min
Proposed_structures	Formula_neutral	Formula_ion	Charge	Lib_mz	ppm	Overall_score	Isotope_score	Rank _score	SpecSim_score	Fingerprint_score	Specificity_score	Specificity_i_ratio	MS1_obs_mz	MS1_obs_i	MS2_PR_mz	MS2_scan_time	DDA#	Scan#	i_sn1	i_sn2	i_[M-H]-sn1	i_[M-H]-sn2	i_[M-H]-sn1-H2O	i_[M-H]-sn2-H2O	#Specific_peaks	#Unspecific_peaks
LPA(18:0)	C21H43O7P	C21H42O7P	[M-H]-	437.267	-1.05	66.8	92.8	50	0	91.3	100	4.4	437.266	6180	437.474	11.233	9	153	0	8.3	0	5.2	0	100	0	2
LPE(20:4)	C25H44NO7LP	C25H43NO7LP	[M-H]-	500.278	8.41	64.4	93.3	47	0	81.6	100	5.9	500.282	433000	500.523	6.584	1	90	0	100	0	4.2	0	11	3	2
LPE(20:3)	C25H46NO7LP	C25H45NO7LP	[M-H]-	502.293	5.11	64	92.2	48.5	0	79.1	100	3.4	502.296	22100	502.538	7.167	1	98	0	100	0	2.9	0	2.3	2	2
LPG(18:2)	C24H45O9P	C24H44O9P	[M-H]-	507.272	-4.61	51.3	84.8	31	0	86.6	54.2	1.8	507.27	5920	507.515	7.474	3	102	0	100	0	1.1	0	1.4	2	3
LPE(22:5)	C27H46NO7LP	C27H45NO7LP	[M-H]-	526.293	10.03	53.9	95.8	48.5	0	79.1	46	1.7	526.299	777000	526.554	6.798	1	93	0	100	0	4.4	0	4.8	2	6
LPE(22:4)	C27H48NO7LP	C27H47NO7LP	[M-H]-	528.309	9.72	54.8	82.6	48.5	0	81.6	61.5	2	528.314	64600	528.57	8.416	1	115	0	100	0	3.8	0	1.5	2	6
LPC(16:1)	C24H48NO7P	C25H49NO9P	[M+HCOO]-	538.314	5.82	60.7	97.9	45.5	0	67.4	92.8	2.8	538.318	14500	538.579	5.707	2	78	0	100	0	2.2	0	8.6	4	1
LPC(16:0)	C24H50NO7P	C25H51NO9P	[M+HCOO]-	540.33	10.16	62.5	96.6	48.5	0	67.4	100	5.7	540.336	51200	540.598	8.421	2	115	0	100	0	1.6	0	7.4	4	2
LPG(22:4)	C28H49O9P	C28H48O9P	[M-H]-	559.304	7.85	44.8	83.3	25	0	70.7	44.9	1.6	559.308	3420	559.581	10.111	3	138	0	100	0	0	0	0	3	5
LPC(18:2)	C26H50NO7P	C27H51NO9P	[M+HCOO]-	564.33	14.27	61.5	92.7	47.5	0	67.4	100	3	564.338	21900	564.614	5.702	1	78	0	100	0	3.2	0	1.1	4	4
PE(18:0/4:0<CHO@C4>)	C27H52NO9P	C27H51NO9P	[M-H]-	564.33	-4.12	57.2	95.6	25	33.6	31.6	100	4.8	564.328	3380	564.603	10.763	3	147	100	0	0	0	0	0	0	5
LPC(18:1)	C26H52NO7P	C27H53NO9P	[M+HCOO]-	566.346	11.69	61	92.1	45.5	0	67.4	100	3.2	566.352	730000	566.629	8.487	1	116	0	100	0	1.9	0	6.4	5	3
LPC(18:0)	C26H54NO7P	C27H55NO9P	[M+HCOO]-	568.361	-2.78	63.5	94.9	48.5	0	73.9	100	5.6	568.36	80700	568.637	12.001	1	164	0	100	0	2.3	0	7.4	4	5
LPC(20:4)	C28H50NO7P	C29H51NO9P	[M+HCOO]-	588.33	4.25	63.5	98.2	45.5	0	73.9	100	3.6	588.333	33200	588.621	6.143	1	84	0	100	0	4.3	0	11.2	4	7
LPC(20:3)	C28H52NO7P	C29H53NO9P	[M+HCOO]-	590.346	1.71	56.3	82.7	47	0	60.3	91.5	2.7	590.347	13600	590.636	8.19	1	112	0	100	0	3.9	0	11.5	4	3
PE(18:0/7:0<CHO@C7>)	C30H58NO9P	C30H57NO9P	[M-H]-	606.377	-13.92	64	83.8	61	98	63.2	14	1.2	606.369	3450	606.667	12.805	3	175	100	69.1	0	21.1	0	0	1	3
PE(18:0/6:0<COOH@C6>)	C29H56NO10P	C29H55NO10P	[M-H]-	608.356	5.26	62.9	98.5	62.5	81.4	57.7	14.5	1.2	608.36	3370	608.659	12.889	3	176	100	12.5	0	12.5	0	0	1	4
PS(18:0/5:0<CHO@C5>)	C29H54NO11P	C29H53NO11P	[M-H]-	622.336	-4.79	44.4	81.7	50	29.4	54.8	6.3	1.1	622.333	2600	622.639	12.455	4	170	65.5	3.6	0	19.5	4.2	18.2	1	4
PC(16:0/7:0<CHO@C7>)	C31H60NO9P	C32H61NO11P	[M+HCOO]-	666.398	0.05	64.1	99.3	53.5	92.1	64.5	11.3	1.1	666.398	2.88e+03	665.692	8.956	7	122	87.3	40.8	0	17.3	0	0	2	5
PE(18:0/12:1[1xDB,1xKETO]<CHO@C12>)	C35H64NO10P	C35H63NO10P	[M-H]-	688.419	6.28	58.4	81.1	25	97.9	70.7	17.2	1.2	688.423	2630	688.766	16.53	2	226	100	0	0	0	0	0	2	1
PC(16:0/9:0<CHO@C9>)	C33H64NO9P	C34H65NO11P	[M+HCOO]-	694.429	-1.52	88.2	92.7	81	91.1	76.4	100	6.8	694.428	1.20e+04	694.774	10.177	2	139	64.2	100	0	8.7	2.1	1.5	3	2
PC(16:0/12:1[1xDB]<CHO@C12>)	C36H68NO9P	C37H69NO11P	[M+HCOO]-	734.461	-3.17	66.9	95.6	62.5	72.5	70.7	33.2	1.4	734.458	1.78e+03	734.826	12.683	7	173	42.9	100	0	13	0	0	2	3
PC(18:0/12:1[1xDB]<CHO@C12>)	C38H72NO9P	C39H73NO11P	[M+HCOO]-	762.492	4.65	71.2	90.6	47.5	97	57.7	63.4	2	762.496	1.06e+03	762.879	15.817	6	216	100	98.9	0	0	0	0	1	1
PA(18:1/22:5[5xDB,1xOH,1xKETO])	C43H71O10P	C43H70O10P	[M-H]-	777.471	-13.92	73.2	82.3	35.5	98.4	50	100	3	777.46	4030	777.839	7.77	5	106	100	0	1.2	0	0	0	0	4
PC(16:0/16:1[1xDB,1xKETO])	C40H76NO9P	C41H77NO11P	[M+HCOO]-	790.523	-7.24	86.4	95.1	58.5	97	81.6	100	3.4	790.518	5.18e+03	790.916	17.541	1	240	100	43	2.7	2.2	0	0	4	3
PE(18:0/18:2[2xDB,1xOH,1xOOH])	C41H78NO11P	C41H77NO11P	[M-H]-	790.523	8.28	76	89.5	74	98.5	57.7	60.2	1.9	790.53	308000	790.929	27.347	1	373	100	60.1	0.4	12.9	0.6	3	2	6
PC(16:0/16:1[1xDB,1xOH])	C40H78NO9P	C41H79NO11P	[M+HCOO]-	792.539	-8.33	78.2	97.3	59.5	96.1	66.1	72	2.2	792.533	5.63e+03	792.932	20.394	1	279	100	16.6	2.6	0	0.9	0	4	4
PC(16:0/18:2[2xDB,1xKETO])	C42H78NO9P	C43H79NO11P	[M+HCOO]-	816.539	-4.42	79.1	97	72.5	97.5	76.4	51.9	1.8	816.535	1.33e+04	816.948	19.669	1	269	55.2	100	2.4	14.4	0	4.8	4	3
PC(16:0/18:1[1xDB,1xKETO])	C42H80NO9P	C43H81NO11P	[M+HCOO]-	818.555	-11.16	77.9	85.4	65	94.5	76.4	68.1	2.1	818.546	7.27e+03	818.96	19.812	1	271	96.3	100	0	15.6	2.4	2.5	2	2
PC(16:0/18:2[2xDB,1xOH])	C42H80NO9P	C43H81NO11P	[M+HCOO]-	818.555	-11.16	92.1	94.9	98	99	70.7	97.9	2.9	818.546	1.56e+04	818.96	19.145	1	262	100	99	6.6	11.7	3.3	3.1	3	2
PC(18:2/18:3[3xDB,1xOH])	C44H78NO9P	C45H79NO11P	[M+HCOO]-	840.539	3.47	85.3	89.2	72.5	98.7	66.1	100	4.5	840.542	5.94e+03	840.968	16.159	1	221	100	23.3	8.7	0	5.7	0	3	0
PC(16:0/20:3[3xDB,1xKETO])	C44H80NO9P	C45H81NO11P	[M+HCOO]-	842.555	1.62	69.1	93.3	60	95.8	86.6	10	1.1	842.556	5.59e+03	842.983	20.841	2	285	100	80.2	0	19	0	0	4	2
PC(18:2/18:1[1xDB,1xKETO])	C44H80NO9P	C45H81NO11P	[M+HCOO]-	842.555	1.62	72.3	93.6	60	99.1	57.7	51.3	1.8	842.556	9.43e+03	842.983	17.838	1	244	100	32.5	6.1	1.7	0	0	3	1
PC(18:2/18:2[2xDB,1xOH])	C44H80NO9P	C45H81NO11P	[M+HCOO]-	842.555	1.62	86.3	93.7	78.5	98	61.2	100	5.8	842.556	6.46e+03	842.983	17.316	1	237	100	31.9	5.9	1	2.3	4.4	4	1
PC(18:0/18:2[2xDB,1xKETO])	C44H82NO9P	C45H83NO11P	[M+HCOO]-	844.57	2.67	76.4	97	89.5	95	81.6	18.7	1.2	844.573	2.23e+04	845.001	22.242	3	304	49.2	100	1.2	8.2	2	1.8	4	2
PC(18:1/18:1[1xDB,1xKETO])	C44H82NO9P	C45H83NO11P	[M+HCOO]-	844.57	2.67	79	86.3	78.5	99.8	64.5	66.1	2.1	844.573	1.00e+04	845.001	19.586	1	268	100	60.4	5.5	5.2	1.3	1.3	3	2
PC(18:0/18:1[1xDB,1xKETO])	C44H84NO9P	C45H85NO11P	[M+HCOO]-	846.586	-8.39	92.1	97.2	93	99.8	70.7	100	3	846.579	6.80e+04	847.008	22.019	1	301	58.9	100	1.5	7.2	2.5	2.2	5	3
PC(18:0/18:2[2xDB,1xOH])	C44H84NO9P	C45H85NO11P	[M+HCOO]-	846.586	-8.39	81.2	92.9	65	98.2	66.1	83.6	2.5	846.579	1.07e+04	847.008	20.465	1	280	46.9	100	0	10.5	1.7	1.5	3	2
PC(16:1/18:2[2xDB,1xOH,1xOOH])	C42H78NO11P	C43H79NO13P	[M+HCOO]-	848.529	9.1	77.8	84.6	73	99.8	70.7	61	2	848.537	1.68e+04	848.98	23.273	3	318	100	75.6	2.7	21.1	4.1	7.4	4	1
PC(16:0/22:5[5xDB,1xOH])	C46H82NO9P	C47H83NO11P	[M+HCOO]-	868.57	-11.81	64.1	96.4	52.5	95.1	66.1	10.6	1.1	868.56	3.01e+03	869.002	20.119	3	275	50.8	38.7	0	18.1	0	0	2	0
PC(18:1/20:4[4xDB,1xOH])	C46H82NO9P	C47H83NO11P	[M+HCOO]-	868.57	3.02	64.3	91.4	54	99.6	66.1	10.6	1.1	868.573	5.19e+03	869.015	20.627	2	282	64.9	36	9.1	12.3	0	0	3	1
PC(18:2/20:3[3xDB,1xOH])	C46H82NO9P	C47H83NO11P	[M+HCOO]-	868.57	-11.81	80.1	85.9	72	99.5	70.7	72.3	2.2	868.56	1.70e+03	869.002	17.995	4	246	100	14.7	21.3	5.9	0	0	3	0
PC(18:3/18:2[2xDB,1xOH,1xOOH])	C44H78NO11P	C45H79NO13P	[M+HCOO]-	872.529	14.16	83.3	89.3	76	97.8	70.7	82.9	2.5	872.541	1.45e+04	872.985	22.247	4	304	100	52.6	4.6	9	0	0	4	3
PC(18:1/18:2[2xDB,1xOH,1xOOH])	C44H82NO11P	C45H83NO13P	[M+HCOO]-	876.56	11.53	72.3	96.9	73	99.8	66.1	25.9	1.3	876.57	1.56e+05	877.016	25.275	2	345	100	82.8	2	16	0.9	3.8	4	6
PC(20:5/18:2[2xDB,1xOH,1xOOH])	C46H78NO11P	C47H79NO13P	[M+HCOO]-	896.529	13.24	72.4	92	71.5	99.6	61.2	37.6	1.5	896.541	5.50e+03	896.998	22.043	6	301	100	44.1	7.7	4.4	1.5	2.5	3	2
PC(20:4/18:2[2xDB,1xOH,1xOOH])	C46H80NO11P	C47H81NO13P	[M+HCOO]-	898.545	12.09	83.5	98.5	73	96.1	50	100	3.3	898.555	1.80e+04	899.014	23.568	2	322	100	19.7	4.4	1.6	1.4	2.1	4	4
*
Specificity_i_ratio: The ratio of total intensities of structure specific signals against the total intensities of the unspecific signals
For PC LPPs, M represent M-CH3 in the signal intensities
