# Supplementary material for: LPPtiger software for lipidome-specific prediction and identification of oxidized phospholipids from LC-MS datasets
Source: Sci Rep. 2017 Nov 9;7:15138. doi: 10.1038/s41598-017-15363-z (PMC5680299; doi:10.1038/s41598-017-15363-z)
Supplement: Supplementary file 5 — Supplementary Table 4 [file 41598_2017_15363_MOESM5_ESM.xlsx]

## Sheet: Sheet1
		in silico oxidation
		Predicted oxPA	Predicted oxPC	Predicted oxPE	Predicted oxPG	Predicted oxPS
in vitro oxidation	oxPA spectra	2	0	0	2	3
	oxPC spectra	0	11	2	0	0
	oxPE spectra	0	0	40	0	0
	oxPG spectra	1	0	0	8	4
	oxPS spectra	0	0	0	0	11
