# Supplementary material for: LPPtiger software for lipidome-specific prediction and identification of oxidized phospholipids from LC-MS datasets
Source: Sci Rep. 2017 Nov 9;7:15138. doi: 10.1038/s41598-017-15363-z (PMC5680299; doi:10.1038/s41598-017-15363-z)
Supplement: Supplementary file 6 — Supplementary Table 5 [file 41598_2017_15363_MOESM6_ESM.xlsx]

## Sheet: Sheet1
Proposed_structures	Name*	PL_Class	Type	Formula_neutral	Formula_ion	Lib_mz	Charge	Max Overall_score	Isotope_score @ Max Overall_score	Averaged scan time identified	Anova P < 0.05		C16h	15min_SIN	30min_SIN	70min_SIN	16h_SIN
LPA(16:0)	palmitoyl-sn-glycero-3-phosphate	PA	Lyso-PL	C19H39O7P	C19H38O7P	409.236	[M-H]-	65.1	99.7	7.823	T						T
LPA(18:1)	oleoyl-sn-glycero-3-phosphate	PA	Lyso-PL	C21H41O7P	C21H40O7P	435.251	[M-H]-	43.5	96	13.626				T
LPA(18:0)	stearoyl-sn-glycero-3-phosphate	PA	Lyso-PL	C21H43O7P	C21H42O7P	437.267	[M-H]-	66.8	99.4	11.684	T		T	T	T	T	T
LPE(16:1)	palmitoleoyl-sn-glycero-3-phosphoethanolamine	PE	Lyso-PL	C21H42NO7P	C21H41NO7P	450.262	[M-H]-	61.8	91.7	11.2025	T			T	T	T	T
LPE(18:1)	oleoyl-sn-glycero-3-phosphoethanolamine	PE	Lyso-PL	C23H46NO7P	C23H45NO7P	478.293	[M-H]-	47.8	90.7	14.935	T			T
LPG(16:0)	palmitoyl-sn-glycero-3-phosphoglycerol	PG	Lyso-PL	C22H45O9P	C22H44O9P	483.272	[M-H]-	54.3	95.7	9.2605			T	T	T	T
LPS(16:0)	palmitoyl-sn-glycero-3-phosphoserine	PS	Lyso-PL	C22H44NO9P	C22H43NO9P	496.267	[M-H]-	60.8	97.3	8.522	T		T	T	T	T	T
LPE(20:4)	arachidonoyl-sn-glycero-3-phosphoethanolamine	PE	Lyso-PL	C25H44NO7P	C25H43NO7P	500.278	[M-H]-	66.8	100	6.775	T		T	T	T	T	T
LPE(20:3)	eicosatrienoyl-sn-glycero-3-phosphoethanolamine	PE	Lyso-PL	C25H46NO7P	C25H45NO7P	502.293	[M-H]-	66.4	97.6	7.496	T		T	T	T	T	T
LPG(18:2)	linoleoyl-sn-glycero-3-phosphoglycerol	PG	Lyso-PL	C24H45O9P	C24H44O9P	507.272	[M-H]-	54.1	84.8	7.4815	T			T	T	T
LPG(18:1)	oleoyl-sn-glycero-3-phosphoglycerol	PG	Lyso-PL	C24H47O9P	C24H46O9P	509.288	[M-H]-	40.5	86	9.5885				T	T	T	T
LPS(18:1)	oleoyl-sn-glycero-3-phosphoserine	PS	Lyso-PL	C24H46NO9P	C24H45NO9P	522.283	[M-H]-	60.6	93.3	9.1345	T		T		T	T	T
LPE(22:6)	docosahexaenoyl-sn-glycero-phosphoethanolamine	PE	Lyso-PL	C27H44NO7P	C27H43NO7P	524.278	[M-H]-	50.3	97.9	6.169			T	T	T	T	T
LPS(18:0)	stearoyl-sn-glycero-phosphoserine	PS	Lyso-PL	C24H48NO9P	C24H47NO9P	524.299	[M-H]-	66.6	98.6	12.8475			T	T	T	T	T
LPE(22:5)	docosapentaenoyl-sn-glycero-phosphoethanolamine	PE	Lyso-PL	C27H46NO7P	C27H45NO7P	526.293	[M-H]-	63.7	99.7	7.114			T	T	T	T	T
LPE(22:4)	docosatetraenoyl-sn-glycero-phosphoethanolamine	PE	Lyso-PL	C27H48NO7P	C27H47NO7P	528.309	[M-H]-	64.1	100	9.1735			T	T	T	T	T
LPG(20:3)	eicosatrienoyl-sn-glycero-phosphoglycerol	PG	Lyso-PL	C26H47O9P	C26H46O9P	533.288	[M-H]-	45.4	93.2	8.738			T	T			T
LPC(16:1)	palmitoleoyl-sn-glycero-3-phosphocholine	PC	Lyso-PL	C24H48NO7P	C25H49NO9P	538.314	[M+HCOO]-	63.6	98.6	5.765	T		T	T		T	T
LPC(16:0)	palmitoyl-sn-glycero-phosphocholine	PC	Lyso-PL	C24H50NO7P	C25H51NO9P	540.33	[M+HCOO]-	65.4	99.5	8.874	T		T	T	T	T	T
LPS(20:4)	arachidonoyl-sn-glycero-3-phosphoserine	PS	Lyso-PL	C26H44NO9P	C26H43NO9P	544.268	[M-H]-	45.8	82.8	6.458					T
LPG(22:5)	docosapentaenoyl-sn-glycero-phosphoglycerol	PG	Lyso-PL	C28H47O9P	C28H46O9P	557.288	[M-H]-	41.9	93.8	8.1625			T	T	T		T
LPG(22:4)	docosatetraenoyl-sn-glycero-phosphoglycerol	PG	Lyso-PL	C28H49O9P	C28H48O9P	559.304	[M-H]-	44.8	83.3	10.111						T
LPC(18:2)	linoleoyl-sn-glycero-3-phosphocholine	PC	Lyso-PL	C26H50NO7P	C27H51NO9P	564.33	[M+HCOO]-	63.5	98.7	6.49	T		T	T	T	T	T
PE(18:0/4:0<CHO@C4>)	1-stearoyl-2-(4-oxo-butanoyl)-sn-glycero-3-phosphoethanolamine	PE	OCP	C27H52NO9P	C27H51NO9P	564.33	[M-H]-	57.2	96.6	10.767	T			T	T	T
LPC(18:1)	oleoyl-sn-glycero-3-phosphocholine	PC	Lyso-PL	C26H52NO7P	C27H53NO9P	566.346	[M+HCOO]-	63.7	99	8.5605	T		T	T	T	T	T
LPC(18:0)	stearoyl-sn-glycero-3-phosphocholine	PC	Lyso-PL	C26H54NO7P	C27H55NO9P	568.361	[M+HCOO]-	64.2	99.8	12.02	T		T	T	T	T	T
PE(18:0/5:0<CHO@C5>)	1-stearoyl-2-(5-oxo-pentanoyl)-sn-glycero-3-phosphoethanolamine	PE	OCP	C28H54NO9P	C28H53NO9P	578.346	[M-H]-	77.6	91.3	12.032	T			T	T
LPC(20:4)	arachidonoyl-sn-glycero-3-phosphocholine	PC	Lyso-PL	C28H50NO7P	C29H51NO9P	588.33	[M+HCOO]-	64.3	99.5	5.978	T		T	T	T	T	T
LPC(20:3)	eicosatrienoyl-sn-glycero-3-phosphocholine	PC	Lyso-PL	C28H52NO7P	C29H53NO9P	590.346	[M+HCOO]-	64.7	99.3	7.5695	T		T	T	T	T	T
PE(18:0/5:0<COOH@C5>)	1-stearoyl-2-pentanedioyl-sn-glycero-3-phosphoethanolamine	PE	OCP	C28H54NO10P	C28H53NO10P	594.341	[M-H]-	73.3	98	11.521	T						T
PA(18:1/10:2[2xDB]<CHO@C10>)	1-oleoyl-2-(10-oxo-decadienoyl)-sn-glycero-3-phosphate	PA	OCP	C31H53O9P	C31H52O9P	599.335	[M-H]-	52.6	96.4	11.555						T
PE(18:0/7:0<CHO@C7>)	1-stearoyl-2-(7-oxo-heptanoyl)-sn-glycero-phosphoethanolamine	PE	OCP	C30H58NO9P	C30H57NO9P	606.377	[M-H]-	64	83.8	12.805	T					T
PE(18:0/6:0<COOH@C6>)	1-stearoyl-2-hexanedioyl-sn-glycero-phosphoethanolamine	PE	OCP	C29H56NO10P	C29H55NO10P	608.356	[M-H]-	68.1	98.5	12.9355					T	T
LPC(22:6)	docosahexaenoyl-sn-glycero-phosphocholine	PC	Lyso-PL	C30H50NO7P	C31H51NO9P	612.33	[M+HCOO]-	48.1	96.1	6.0355	T		T	T	T
LPC(22:5)	docosapentanoyl-sn-glycero-phosphocholine	PC	Lyso-PL	C30H52NO7P	C31H53NO9P	614.346	[M+HCOO]-	57.3	98	6.746	T		T	T	T	T	T
LPC(22:4)	docosatetraenoyl-sn-glycero-phosphocholine	PC	Lyso-PL	C30H54NO7P	C31H55NO9P	616.361	[M+HCOO]-	63.6	99.5	8.371			T	T	T	T	T
PS(18:0/5:0<CHO@C5>)	1-stearoyl-2-(5-oxo-pentanoyl)-sn-glycero-3-phosphoserine	PS	OCP	C29H54NO11P	C29H53NO11P	622.336	[M-H]-	44.4	81.7	12.455						T
PC(16:0/4:0<CHO@C4>)	1-palmitoyl-2-(4-oxo-butanoyl)-sn-glycero-3-phosphocholine	PC	OCP	C28H54NO9P	C29H55NO11P	624.351	[M+HCOO]-	47.9	92.8	9.681							T
PE(18:0/9:0<CHO@C9>)	1-stearoyl-2-(9-oxo-nonanoyl)-sn-glycero-phosphoethanolamine	PE	OCP	C32H62NO9P	C32H61NO9P	634.408	[M-H]-	85.9	99.6	14.2785	T			T	T
PE(18:0/7:1[1xDB,1xOOH]<CHO@C7>)	1-stearoyl-2-(7-oxo-heptenoyl)-sn-glycero-phosphoethanolamine	PE	OCP	C30H56NO11P	C30H55NO11P	636.351	[M-H]-	68.6	96.2	11.353				T	T	T	T
PE(16:0/9:1[1xDB,1xOOH]<CHO@C9>)	1-palmitoyl-2-(9-oxo-hydroperoxy-nonenoyl)-sn-glycero-phosphoethanolamine	PE	OCP	C30H56NO11P	C30H55NO11P	636.351	[M-H]-	73.4	96.5	14.649			T	T	T	T	T
PE(16:0/13:3[3xDB]<CHO@C13>)	1-palmitoyl-2-(13-oxo-tridecatrienoyl)-sn-glycero-3-phosphoethanolamine	PE	OCP	C34H60NO9P	C34H59NO9P	656.393	[M-H]-	56.9	91.7	14.476	T		T	T
PG(16:0/10:2[2xDB,1xOH]<CHO@C10>)	1-palmitoyl-2-(10-oxo-hydroxy-decadienoyl)-sn-glycero-3-phosphoglycerol	PG	OCP	C32H57O12P	C32H56O12P	663.351	[M-H]-	65.9	97.1	14.573	T			T
PC(16:0/7:0<CHO@C7>)	1-palmitoyl-2-(7-oxo-heptenoyl)-sn-glycero-3-phosphocholine	PC	OCP	C31H60NO9P	C32H61NO11P	666.398	[M+HCOO]-	68.2	99.3	8.9	T			T	T	T
PC(20:5/5:0<CHO@C5>)	1-eicasopentaenoyl-2-(5-oxo-pentanoyl)-sn-glycero-3-phosphocholine	PC	OCP	C33H54NO9P	C34H55NO11P	684.351	[M+HCOO]-	70.4	94	11.229	T		T		T
PE(18:0/12:1[1xDB,1xKETO]<CHO@C12>)	1-stearoyl-2-(dioxo-dodecenoyl)-sn-glycero-3-phosphoethanolamine	PE	OCP	C35H64NO10P	C35H63NO10P	688.419	[M-H]-	59.9	86.4	16.547				T		T
PC(16:0/8:1[1xDB,1xOH]<CHO@C8>)	1-palmitoyl-2-(8-oxo-hydroxy-octenoyl)-sn-glycero-3-phosphocholine	PC	OCP	C32H60NO10P	C33H61NO12P	694.393	[M+HCOO]-	56.3	82.2	9.715						T
PC(16:0/9:0<CHO@C9>)	1-palmitoyl-2-(9-oxo-nonanoyl)-sn-glycero-3-phosphocholine	PC	OCP	C33H64NO9P	C34H65NO11P	694.429	[M+HCOO]-	88.2	99.8	10.1805	T		T	T	T	T	T
PC(18:0/7:0<CHO@C7>)	1-stearoyl-2-(7-oxo-heptacanoyl)-sn-glycero-3-phosphocholine	PC	OCP	C33H64NO9P	C34H65NO11P	694.429	[M+HCOO]-	63.8	86.3	12.223	T				T
PC(18:2/9:0<CHO@C9>)	1-linoleoyl-2-(9-oxo-nonanoyl)-sn-glycero-3-phosphocholine	PC	OCP	C35H64NO9P	C36H65NO11P	718.429	[M+HCOO]-	69.7	92	8.347	T			T	T
PC(18:1/9:0<CHO@C9>)	1-oleoyl-2-(9-oxo-nonanoyl)-sn-glycero-3-phosphocholine	PC	OCP	C35H66NO9P	C36H67NO11P	720.445	[M+HCOO]-	80.4	90.7	10.84	T			T	T	T
PC(18:0/9:0<CHO@C9>)	1-stearoyl-2-(9-oxo-nonanoyl)-sn-glycero-3-phosphocholine	PC	OCP	C35H68NO9P	C36H69NO11P	722.461	[M+HCOO]-	88	99	13.6645	T		T	T	T	T	T
PC(16:0/12:1[1xDB]<CHO@C12>)	1-palmitoyl-2-(12-oxo-dodecenoyl)-sn-glycero-3-phosphocholine	PC	OCP	C36H68NO9P	C37H69NO11P	734.461	[M+HCOO]-	67	95.6	12.6945	T					T
PC(18:1/10:1[1xDB,1xKETO]<CHO@C10>)	1-oleoyl-2-(dioxo-decenoyl)-sn-glycero-3-phosphocholine	PC	OCP	C36H64NO10P	C37H65NO12P	746.424	[M+HCOO]-	53.2	83.6	12.565					T
PC(18:1/10:1[1xDB,1xOH]<CHO@C10>)	1-oleoyl-2-(10-oxo-hydroxy-decenoyl-)sn-glycero-3-phosphocholine	PC	OCP	C36H66NO10P	C37H67NO12P	748.44	[M+HCOO]-	54.7	93.8	12.813					T
PC(18:0/12:1[1xDB]<CHO@C12>)	1-stearoyl-2-(12-oxo-dodecenoyl)-sn-glycero-3-phosphocholine	PC	OCP	C38H72NO9P	C39H73NO11P	762.492	[M+HCOO]-	74.6	96.7	15.861			T	T		T
PS(16:1/18:1[1xDB,1xOH])	1-palmitoleoyl-2-(hydroxy-octadecenoyl)-sn-glycero-3-phosphoserine	PS	OAP	C40H74NO11P	C40H73NO11P	774.492	[M-H]-	58.3	80.5	22.866				T
PC(18:0/12:1[1xDB,1xKETO]<CHO@C12>)	1-stearoyl-2-(dioxo-dodecenoyl)-sn-glycero-3-phosphocholine	PC	OCP	C39H72NO12P	C39H71NO12P	776.471	[M-H]-	53.5	81	15.997					T
PA(18:1/A3-dihomo-IsoP-22:3[3xDB,1xOH,1xKETO]) {A,B,C,J ring}	not enough information to provide the exact name	PA	Prostane	C43H71O10P	C43H70O10P	777.471	[M-H]-	73.2	91	8.1065			T			T	T
PC(16:0/16:1[1xDB,1xKETO])	1-palmitoyl-2-(oxo-hexadecenoyl)-sn-glycero-phosphocholine	PC	OAP	C40H76NO9P	C41H77NO11P	790.523	[M+HCOO]-	92.3	99.8	17.5795	T		T	T	T	T	T
PE(18:0/18:2[2xDB,1xOH,1xOOH])	1-stearoyl-2-(oxo-hydroperoxy-octadecadienoyl)-sn-glycero-3-phosphoethanolamine	PE	OAP	C41H78NO11P	C41H77NO11P	790.523	[M-H]-	76	89.5	27.36			T	T	T	T	T
PC(16:0/16:1[1xDB,1xOH])	1-palmitoyl-2-(hydroxy-hexacenoyl)-sn-glycero-3-phosphocholine	PC	OAP	C40H78NO9P	C41H79NO11P	792.539	[M+HCOO]-	84.8	99.9	18.9305			T	T	T	T	T
PC(14:0/19:5[5xDB]<CHO@C19>)	1-tetradecanoyl-2-(19-oxo-nonadecapentaenoyl)-sn-glycero-3-phosphocholine	PC	OCP	C41H70NO9P	C42H71NO11P	796.476	[M+HCOO]-	83.3	97.5	21.635						T	T
PC(16:0/18:2[2xDB,1xKETO])	1-palmitoyl-2-(oxo-octadecadienoyl)-sn-glycero-3-phosphocholine	PC	OAP	C42H78NO9P	C43H79NO11P	816.539	[M+HCOO]-	88	99.9	18.9025	T		T	T	T	T	T
PC(16:0/18:2[2xDB,1xOH])	1-palmitoyl-2-(hydroxy-octadecadienoyl)-sn-glycero-3-phosphocholine	PC	OAP	C42H80NO9P	C43H81NO11P	818.555	[M+HCOO]-	92.2	99.9	19.279	T		T	T	T	T	T
PC(16:0/18:1[1xDB,1xKETO])	1-palmitoyl-2-(oxo-octadecenoyl)-sn-glycero-3-phosphocholine	PC	OAP	C42H80NO9P	C43H81NO11P	818.555	[M+HCOO]-	92.5	99.9	19.279	T		T	T	T	T	T
PC(16:0/18:1[1xDB,1xOH])	1-palmitoyl-2-(hydroxy-octadecenoyl)-sn-glycero-3-phosphocholine	PC	OAP	C42H82NO9P	C43H83NO11P	820.57	[M+HCOO]-	73.9	87	20.0575	T			T	T
PC(18:3/18:2[2xDB,1xOH])	1-octadecatrienoyl-2-(hydroxy-octadecadienoyl)-sn-glycero-3-phosphocholine	PC	OAP	C44H78NO9P	C45H79NO11P	840.539	[M+HCOO]-	72.4	86	15.808				T
PC(18:2/18:3[3xDB,1xOH])	1-linoleoyl-2-(hydroxy-octadecatrienoyl)-sn-glycero-3-phosphocholine	PC	OAP	C44H78NO9P	C45H79NO11P	840.539	[M+HCOO]-	85.3	89.8	16.2405			T	T	T	T	T
PC(18:2/18:2[2xDB,1xKETO])	1-linoleoyl-2-(oxo-octadecatrienoyl)-sn-glycero-3-phosphocholine	PC	OAP	C44H78NO9P	C45H79NO11P	840.539	[M+HCOO]-	85.7	89.8	16.2405	T		T	T	T	T	T
PC(18:2/18:2[2xDB,1xOH])	1-linoleoyl-2-(hydroxy-octadecadienoyl)-sn-glycero-3-phosphocholine	PC	OAP	C44H80NO9P	C45H81NO11P	842.555	[M+HCOO]-	89.7	99.1	17.9115	T		T	T	T	T	T
PC(18:2/18:1[1xDB,1xKETO])	1-linoleoyl-2-(oxo-octadecenoyl)-sn-glycero-3-phosphocholine	PC	OAP	C44H80NO9P	C45H81NO11P	842.555	[M+HCOO]-	90.7	99.1	17.9115	T		T	T	T	T	T
PC(16:0/20:4[4xDB,1xOH])	1-palmitoyl-2-(hydroxy-eicosatetraenoyl)-sn-glycero-3-phosphocholine	PC	OAP	C44H80NO9P	C45H81NO11P	842.555	[M+HCOO]-	70.7	99.1	20.9105	T		T	T	T	T
PC(16:0/20:3[3xDB,1xKETO])	1-palmitoyl-2-(oxo-eicosatrienoyl)-sn-glycero-3-phosphocholine	PC	OAP	C44H80NO9P	C45H81NO11P	842.555	[M+HCOO]-	71.2	99.1	20.9105			T	T	T	T
PC(18:1/18:2[2xDB,1xOH])	1-oleoyl-2-(hydroxy-octadecadienoyl)-sn-glycero-3-phosphocholine	PC	OAP	C44H82NO9P	C45H83NO11P	844.57	[M+HCOO]-	87.8	98.4	19.6435	T		T	T	T	T	T
PC(18:1/18:1[1xDB,1xKETO])	1-oleoyl-2-(oxo-octadecenoyl)-sn-glycero-3-phosphocholine	PC	OAP	C44H82NO9P	C45H83NO11P	844.57	[M+HCOO]-	88.8	98.4	19.6435			T	T	T	T	T
PC(18:0/18:2[2xDB,1xKETO])	1-stearoyl-2-(oxo-octadecadienoyl)-sn-glycero-3-phosphocholine	PC	OAP	C44H82NO9P	C45H83NO11P	844.57	[M+HCOO]-	83	99.6	21.241	T		T	T	T	T	T
PC(18:0/18:2[2xDB,1xOH])	1-stearoyl-2-(hydroxy-octadecadienoyl)-sn-glyerol-3-phosphocholine	PC	OCP	C46H74NO11P	C46H73NO11P	846.492	[M+HCOO]-	91.2	99.7	21.3					T
PC(18:0/18:1[1xDB,1xKETO])	1-stearoyl-2-(oxo-octadecenoyl)-sn-glycero-3-phosphocholine	PC	OAP	C44H84NO9P	C45H85NO11P	846.586	[M+HCOO]-	93	99.7	21.2675	T		T	T	T	T	T
PC(16:0/H1-PhytoP-18:1[1xDB,1xOH])	not enough information to provide the exact name	PC	Prostane	C42H78NO11P	C43H79NO13P	848.529	[M+HCOO]-	53.7	86.5	10.758	T		T			T	T
PC(16:1/18:2[2xDB,1xOH,1xOOH])	1-palmitoleoyl-2-(hydroperoxy-hydroxy-octadecadienoyl)-sn-glycero-3-phosphocholine	PC	OAP	C42H78NO11P	C43H79NO13P	848.529	[M+HCOO]-	84	94.7	23.281				T		T
PC(18:1/19:5[5xDB]<CHO@C19>)	1-oleoyl-2-(19-oxo-nonadecapentaenoyl)-sn-glycero-3-phosphocholine	PC	OCP	C45H76NO9P	C46H77NO11P	850.523	[M+HCOO]-	70.7	96.4	24.552					T
PC(18:0/18:2[2xDB,2xOH])	1-stearoyl-2-(hydroxy-octadecadienoyl)-sn-glycero-3-phosphocholine	PC	OAP	C44H84NO10P	C45H85NO12P	862.581	[M+HCOO]-	79.6	99.1	19.1935	T		T	T	T	T	T
PC(18:0/18:2[2xDB,1xOOH])	1-stearoyl-2-(hydroperoxy-octadecadienoyl)-sn-glycero-3-phosphocholine	PC	OAP	C44H84NO10P	C45H85NO12P	862.581	[M+HCOO]-	81.3	99.1	19.1935			T	T	T	T	T
PC(20:4/18:1[1xDB,1xKETO])	1-arachidonoyl-2-(oxo-octadecenoyl)-sn-glycero-3-phosphocholine	PC	OAP	C46H80NO9P	C47H81NO11P	866.555	[M+HCOO]-	76.1	91.5	17.571	T				T
PC(18:2/20:3[3xDB,1xOH])	1-linoleoyl-2-(hydroxy-eicosatrienoyl)-sn-glycero-3-phosphocholine	PC	OAP	C46H82NO9P	C47H83NO11P	868.57	[M+HCOO]-	80.1	99.9	17.9985	T		T	T	T	T
PC(16:0/22:5[5xDB,1xOH])	1-palmitoyl-2-(hydroxy-docosapentanoyl)-sn-glycero-3-phosphocholine	PC	OAP	C46H82NO9P	C47H83NO11P	868.57	[M+HCOO]-	65.1	96.4	19.9075					T	T
PC(16:0/22:4[4xDB,1xKETO])	1-palmitoyl-2-(oxo-docosatetraenoyl)-sn-glycero-3-phosphocholine	PC	OAP	C46H82NO9P	C47H83NO11P	868.57	[M+HCOO]-	65.7	96.4	19.9075	T				T	T
PC(18:1/20:4[4xDB,1xOH])	1-oleoyl-2-(hydroxy-eicosatetraenoyl)-sn-glycero-3-phosphocholine	PC	OAP	C46H82NO9P	C47H83NO11P	868.57	[M+HCOO]-	73.7	99.5	20.735			T	T	T	T	T
PC(18:1/20:3[3xDB,1xKETO])	1-oleoyl-2-(oxo-eicosatrienoyl)-sn-glycero-3-phosphocholine	PC	OAP	C46H82NO9P	C47H83NO11P	868.57	[M+HCOO]-	74.8	99.5	20.735			T	T	T	T	T
PC(18:0/20:4[4xDB,1xKETO])	1-stearoyl-2-(oxo-eicosatetraenoyl)-sn-glycero-3-phosphocholine	PC	OAP	C46H82NO9P	C47H83NO11P	868.57	[M+HCOO]-	65.6	96.2	21.4185			T
PC(18:3/18:2[2xDB,1xOH,1xOOH])	1-octadecatrienoyl-2-(hydroperoxy-hydroxy-octadecadienoyl)-sn-glycero-3-phosphocholine	PC	OAP	C44H78NO11P	C45H79NO13P	872.529	[M+HCOO]-	83.3	93.9	22.273					T	T	T
PC(18:1/18:2[2xDB,1xOH,1xOOH])	1-oleoyl-2-(hydroperoxy-hydroxy-octadecadienoyl)-sn-glycero-3-phosphocholine	PC	OAP	C44H82NO11P	C45H83NO13P	876.56	[M+HCOO]-	87	98.8	25.29			T	T	T	T	T
PS(20:4/22:5[5xDB,1xOOH])	1-arachidonoyl-2-(hydroperoxy-docosapentanoyl)-sn-glycero-3-phosphoserine	PS	OAP	C48H76NO12P	C48H75NO12P	888.503	[M-H]-	51.4	93.7	23.479			T	T	T
PC(20:5/18:2[2xDB,1xOH,1xOOH])	1-eicosapentaenoyl-2-(hydroperoxy-hydroxy-octadecadienoyl)-sn-glycero-3-phosphocholine	PC	OAP	C46H78NO11P	C47H79NO13P	896.529	[M+HCOO]-	77.3	94	22.0635			T	T	T	T
PC(20:4/18:2[2xDB,1xOH,1xOOH])	1-arachidonoyl-2-(hydroperoxy-hydroxy-ocadecadienoyl)-sn-glycero-3-phosphocholine	PC	OAP	C46H80NO11P	C47H81NO13P	898.545	[M+HCOO]-	88.4	98.5	23.4695	T		T	T	T	T	T
PC(22:6/18:2[2xDB,1xOH,1xOOH])	1-docosahexaenoyl-2-(hydroperoxy-hydroxy-octadecadienoyl)-sn-glycero-3-phosphocholine	PC	OAP	C48H80NO11P	C49H81NO13P	922.545	[M+HCOO]-	71.2	93.3	23.1195	T			T	T	T
* - sn-1 and sn-2 position are provided by assigning unmodified fatty acyl chain to sn-1 and oxidized to sn-2 positions. No additional confirmation of fatty acyl chains positions was performed.
