# Supplementary material for: LPPtiger software for lipidome-specific prediction and identification of oxidized phospholipids from LC-MS datasets
Source: Sci Rep. 2017 Nov 9;7:15138. doi: 10.1038/s41598-017-15363-z (PMC5680299; doi:10.1038/s41598-017-15363-z)
Supplement: Supplementary file 7 — Supplementary Table 6 [file 41598_2017_15363_MOESM7_ESM.xlsx]

## Sheet: RT_checked
Proposed_structures	m/z	RT(min)	Control	15min	30min	70min	16h
LPA(16:0)	409.234	7.67	1	0.887877	0.87095	0.904688	0.56153
LPA(18:0)	437.266	11.14	1	0.87598	0.865999	0.914349	0.522063
LPE(16:1)	450.298	10.68	1	0.776168	0.629636	0.606134	0.451735
LPE(18:1)	478.329	14.74	1	0.919075	0.829449	0.846962	0.610278
LPS(16:0)	496.267	8.32	1	1.05914	0.964261	1.11266	1.20727
LPE(20:4)	500.281	6.14	1	0.985396	1.04255	1.0558	1.22824
LPE(20:3)_II	502.292	8.07	1	0.988663	1.05973	1.07396	1.34552
LPE(20:3)_I	502.293	7.31	1	0.932904	1.06256	1.0873	1.12742
LPG(18:2)	507.272	7.21	1	0.987997	0.877697	0.935481	0.658371
LPS(18:1)	522.283	8.42	1	0.844911	0.790447	1.15776	1.33098
LPC(16:1)	538.314	5.55	1	0.523775	0.412624	0.662379	0.29305
LPC(16:0)_I	540.333	7	1	0.79864	0.855997	0.918539	0.472574
LPC(16:0)_II	540.335	7.67	1	0.882677	0.944134	0.949313	0.601297
LPC(18:2)	564.33	6.38	1	0.674874	0.690124	0.747169	0.272093
PE(18:0/4:0<CHO@C4>)	564.334	10.78	1	1.33248	1.36519	1.36366	1.45864
LPC(18:1)_I	566.346	7.77	1	0.904667	0.962405	1.00146	0.741185
LPC(18:1)_II	566.349	8.38	1	0.82843	0.876512	0.885551	0.434906
LPC(18:0)	568.367	11.12	1	0.92622	0.966394	0.957199	0.597675
PE(18:0/5:0<CHO@C5>)	578.345	11.85	1	1.39389	1.48967	1.40524	1.79801
LPC(20:4)_II	588.33	6.28	1	0.636295	0.565431	0.635963	0.320867
LPC(20:4)_I	588.33	5.78	1	0.901506	0.905942	1.09824	0.998297
LPC(20:3)_II	590.345	8.2	1	0.719295	0.695862	0.704269	0.234035
LPC(20:3)_I	590.345	7.47	1	0.693937	0.673794	0.681979	0.248969
PE(18:0/5:0<COOH@C5>)	594.263	11.54	1	1.07836	0.854543	0.931028	1.32641
PE(18:0/7:0<CHO@C7>)	606.374	12.7	1	1.20854	1.21644	1.23348	1.45749
LPC(22:6)	612.33	6.08	1	0.665775	0.577818	0.630407	0.329683
LPC(22:5)	614.346	6.96	1	0.72784	0.640131	0.635968	0.236428
PE(18:0/9:0<CHO@C9>)	634.408	14.11	1	1.31826	1.41005	1.47876	1.74387
PE(16:0/13:3[3xDB]<CHO@C13>)	656.395	14.41	1	1.04484	0.875976	0.849517	0.848765
PC(16:0/7:0<CHO@C7>)	666.397	8.76	1	1.26284	1.40505	1.45379	1.75637
PC(20:5/5:0<CHO@C5>)	684.408	11.42	1	1.29247	1.46859	1.53564	2.06313
PC(18:0/7:0<CHO@C7>)	694.428	12.15	1	1.1623	1.29521	1.42202	1.77171
PC(16:0/9:0<CHO@C9>)	694.43	10.19	1	1.20258	1.39147	1.62098	1.22256
PC(18:2/9:0<CHO@C9>)	718.429	8.42	1	1.29978	1.60278	1.78976	1.01748
PC(18:1/9:0<CHO@C9>)	720.445	10.84	1	1.28582	1.39696	1.57911	1.48153
PC(18:0/9:0<CHO@C9>)	722.461	13.58	1	1.02709	1.14698	1.55544	1.122
PC(16:0/12:1[1xDB]<CHO@C12>)	734.461	12.43	1	1.00872	1.15152	1.43504	0.755084
PC(16:0/16:1[1xDB,1xKETO])	790.527	17.42	1	0.932804	0.837371	0.847928	0.415827
PC(16:0/18:2[2xDB,1xKETO])	816.54	19.43	1	0.784736	0.863595	0.986601	0.592998
PC(16:0/18:2[2xDB,1xOH])	818.55	17.44	1	0.641563	0.658548	0.738962	1.15895
PC(16:0/18:1[1xDB,1xKETO])	818.555	19.13	1	0.831487	0.842099	0.93114	0.748445
PC(16:0/18:2[2xDB,1xOH]); PC(16:0/18:1[1xDB,1xKETO])_I	818.556	18.71	1	0.817129	0.819406	0.927644	0.85738
PC(16:0/18:2[2xDB,1xOH]); PC(16:0/18:1[1xDB,1xKETO])_II	818.67	18.69	1	0.813594	0.776965	0.918742	0.817299
PC(16:0/18:1[1xDB,1xOH])	820.567	20.48	1	0.913948	0.889275	0.979802	1.31569
PC(18:2/18:2[2xDB,1xKETO])	840.54	15.72	1	0.805828	0.727357	0.851345	0.895061
PC(18:2/18:2[2xDB,1xOH])	842.555	17.3	1	0.842339	0.794773	0.951885	0.854823
PC(18:2/18:1[1xDB,1xKETO])	842.555	19.3	1	0.895023	0.879266	0.995549	0.862219
PC(16:0/20:4[4xDB,1xOH])	842.555	20.77	1	0.935462	0.912141	0.986702	0.635052
PC(18:1/18:2[2xDB,1xOH])	844.571	19.6	1	0.892347	0.873876	1.01368	0.933268
PC(18:0/18:2[2xDB,1xKETO])_I	844.571	21.39	1	0.910227	0.987255	1.02093	0.685653
PC(18:0/18:2[2xDB,1xKETO])_II	844.571	21.94	1	0.892758	1.02603	0.994138	0.642839
PC(18:0/18:1[1xDB,1xKETO])	846.588	21.25	1	0.913367	0.966937	0.995194	0.805305
PC(16:0/6-H1-PhytoP-18:1[1xDB,1xOH])	848.545	10.34	1	0.982751	0.681619	0.80911	0.267563
PC(18:0/18:2[2xDB,2xOH])	862.581	18.75	1	0.77256	0.747936	0.967519	1.14066
PC(20:4/18:1[1xDB,1xKETO])	866.554	17.5	1	0.735386	0.657618	0.648396	0.49653
PC(18:2/20:3[3xDB,1xOH])	868.564	17.92	1	0.84288	0.826225	0.991757	1.00593
PC(16:0/22:4[4xDB,1xKETO])_I	868.567	20.75	1	0.929536	0.90529	0.972639	0.749465
PC(16:0/22:4[4xDB,1xKETO])_II	868.567	21.98	1	0.993694	0.982919	1.02901	0.794046
PC(20:4/18:2[2xDB,1xOH,1xOOH])	898.56	23.31	1	0.951746	0.739905	0.752383	0.425768
PC(22:6/18:2[2xDB,1xOH,1xOOH])	922.559	22.9	1	0.843603	0.634327	0.593212	0.258424
