# Supplementary material for: LPPtiger software for lipidome-specific prediction and identification of oxidized phospholipids from LC-MS datasets
Source: Sci Rep. 2017 Nov 9;7:15138. doi: 10.1038/s41598-017-15363-z (PMC5680299; doi:10.1038/s41598-017-15363-z)
Supplement: Supplementary file 8 — Supplementary Table 7 [file 41598_2017_15363_MOESM8_ESM.xlsx]

## Sheet: Supported_FA
FA	Link	C	DB	Omega	elem	mass	[M-H]-	[M+FA-H]-	[M-W-H]-	[M+FA-W-H]-	NL-H2O	EXACT_ABBR	SMILES
14:0	A	14	0	0	C14H28O2	228.209	227.201	273.207	245.212	291.217	210.198	14:0	OC(CCCCCCCCCCCCC)=O
16:0	A	16	0	0	C16H32O2	256.24	255.232	301.238	273.243	319.248	238.23	16:0	OC(CCCCCCCCCCCCCCC)=O
16:1	A	16	1	6	C16H30O2	254.225	253.217	299.222	271.227	317.233	236.214	16:1(9Z)	OC(CCCCCCC/C=C\CCCCCC)=O
18:0	A	18	0	0	C18H36O2	284.272	283.264	329.269	301.274	347.28	266.261	18:0	OC(CCCCCCCCCCCCCCCCC)=O
18:1	A	18	1	9	C18H34O2	282.256	281.248	327.254	299.259	345.264	264.245	18:1(9Z)	OC(CCCCCCC/C=C\CCCCCCCC)=O
18:2	A	18	2	6	C18H32O2	280.24	279.232	325.238	297.243	343.248	262.23	18:2(9Z,12Z)	OC(CCCCCCC/C=C\C/C=C\CCCCC)=O
18:3	A	18	3	3	C18H30O2	278.225	277.217	323.222	295.227	341.233	260.214	18:3(9Z,12Z,15Z)	OC(CCCCCCC/C=C\C/C=C\C/C=C\CC)=O
18:3	A	18	3	6	C18H30O2	278.225	277.217	323.222	295.227	341.233	260.214	18:3(6Z,9Z,12Z)	OC(CCCC/C=C\C/C=C\C/C=C\CCCCC)=O
20:3	A	20	3	6	C20H34O2	306.256	305.248	351.254	323.259	369.264	288.245	20:3(8Z,11Z,14Z)	OC(CCCCCC/C=C\C/C=C\C/C=C\CCCCC)=O
20:4	A	20	4	6	C20H32O2	304.24	303.232	349.238	321.243	367.248	286.23	20:4(5Z,8Z,11Z,14Z)	OC(CCC/C=C\C/C=C\C/C=C\C/C=C\CCCCC)=O
20:5	A	20	5	3	C20H30O2	302.225	301.217	347.222	319.227	365.233	284.214	20:5(5Z,8Z,11Z,14Z,17Z)	OC(CCC/C=C\C/C=C\C/C=C\C/C=C\C/C=C\CC)=O
22:4	A	22	4	6	C22H36O2	332.272	331.264	377.269	349.274	395.28	314.261	22:4(7Z,10Z,13Z,16Z)	OC(CCCCC/C=C\C/C=C\C/C=C\C/C=C\CCCCC)=O
22:5	A	22	5	3	C22H34O2	330.256	329.248	375.254	347.259	393.264	312.245	22:5(7Z,10Z,13Z,16Z,19Z)	OC(CC/C=C\C/C=C\C/C=C\C/C=C\C/C=C\CCCCC)=O
22:5	A	22	5	6	C22H34O2	330.256	329.248	375.254	347.259	393.264	312.245	22:5(4Z,7Z,10Z,13Z,16Z)	OC(CC/C=C\C/C=C\C/C=C\C/C=C\C/C=C\CCCCC)=O
22:6	A	22	6	3	C22H32O2	328.24	327.232	373.238	345.243	391.248	310.23	22:6(4Z,7Z,10Z,13Z,16Z,19Z)	OC(CC/C=C\C/C=C\C/C=C\C/C=C\C/C=C\C/C=C\CC)=O
O-16:0	O	16	0	0	C16H34O	242.261	241.253	287.259	223.243	269.248	224.25	O-16:0	OCCCCCCCCCCCCCCCC
O-18:0	O	18	0	0	C18H38O	270.292	269.284	315.29	251.274	297.279	252.282	O-18:0	OCCCCCCCCCCCCCCCCCC
O-20:0	O	20	0	0	C20H42O	298.324	297.316	343.321	279.305	325.311	280.313	O-20:0	OCCCCCCCCCCCCCCCCCCCC
P-16:0	P	16	0	0	C16H32O	240.245	239.237	285.243	221.227	267.232	222.235	P-16:0	O/C=C\CCCCCCCCCCCCCC
P-18:0	P	18	0	0	C18H36O	268.277	267.269	313.274	249.258	295.264	250.266	P-18:0	O/C=C\CCCCCCCCCCCCCCCC
P-20:0	P	20	0	0	C20H40O	296.308	295.3	341.306	277.29	323.295	278.297	P-20:0	O/C=C\CCCCCCCCCCCCCCCCCC

## Sheet: Modification_configurations
	no_oxidation	hydroperoxyl	hydroxyl	keto	aldehyde	carboxylic_acid	aldehyde_short	carboxylic_acid_short	epoxy_no_db	keto_hydroxyl	dihydroxyl	hydroxyl_no_db	keto_no_db
SMILES	C/C=C/	C(OO)/C=C/	C(O)/C=C/	C(=O)/C=C/	CC=O	CC(O)=O	C=O	C(O)=O	C1C(O1)C	C(O)C(=O)C	C(O)C(O)C	C(O)CC	C(=O)CC
FRAG	C	C(OO)	C(O)	C(=O)	CC=O	CC(O)=O	C=O	C(O)=O	C	C(O)	C(O)	C(O)	C(=O)
OXIDATIONLEVEL	1	1	1	1	1	1	2	2	2	2	2	3	3
OAP	0	1	1	1	0	0	0	0	1	2	2	1	1
OCP	0	0	0	0	1	1	1	1	0	0	0	0	0
DB	1	1	1	1	0	0	0	0	0	0	0	0	0
OH	0	0	1	0	0	0	0	0	0	1	2	1	0
KETO	0	0	0	1	0	0	0	0	0	1	0	0	1
CHO	0	0	0	0	1	0	1	0	0	0	0	0	0
COOH	0	0	0	0	0	1	0	1	0	0	0	0	0
EPOXY	0	0	0	0	0	0	0	0	1	0	0	0	0
OOH	0	1	0	0	0	0	0	0	0	0	0	0	0

## Sheet: PL_class_specific_ions
CLASS	TYPE	EXACTMASS	FORMULA	CHARGE_MODE	Precursor_CHARGE	LABEL	REMARKS
PA	NL	97.9769	H3O4P	NEG	[M-H]-	PA:-98	-PA Head Group
PC	FRAG	168.046	C4H11O4NP-	NEG	[M+HCOO]-	PC:168	demethylated PC [M-H]-
PC	FRAG	224.069	C7H15O5NP-	NEG	[M+HCOO]-	PC:224	demethylated PC dehydrated glycerol ester [M-H]-
PC	FRAG	242.079	C7H17O6NP-	NEG	[M+HCOO]-	PC:242	demethylated PC glycerol ester [M-H]-
PC	NL	60.0211	C2H4O2	NEG	[M+HCOO]-	PC:-60	-methyl formate (-CH3COOH)
PC	NL	183.066	C5H14NO4P	NEG	[M+HCOO]-	PC:-183	-PC Head Group
PE	FRAG	140.011	C2H7O4NP-	NEG	[M-H]-	PE:140	PE Head Group [M-H]-
PE	FRAG	196.037	C5H11O5NP-	NEG	[M-H]-	PE:196	Deprotonated doubly dehydrated glycerol phosphocholine
PE	NL	141.019	C2H8NO4P	NEG	[M-H]-	PE:-141	-PE Head Group
PE	NL	43.0422	C2H5N	NEG	[M-H]-	PE:-43	-PE Head Group part
PG	FRAG	171.006	C3H8O6P-	NEG	[M-H]-	PG:171	PG Head Group [M-H]-
PG	FRAG	152.995	C3H6O5P-	NEG	[M-H]-	PG:153	PG Head Group [M-H2O-H]-
PG	NL	172.014	C3H9O6P	NEG	[M-H]-	PG:-172	-PG Head Group
PI	FRAG	241.011	C6H10O8P -	NEG	[M-H]-	PI:241	PI Head Group [M-H]-
PI	NL	162.053	C6H10O5	NEG	[M-H]-	PI:-162	-inositol
PS	FRAG	184.001	C3H7NO6P-	NEG	[M-H]-	PS:184	PS Head Group [M-H]-
PS	NL	87.032	C3H5NO2	NEG	[M-H]-	PS:-87	-serine
	* FRAG	Fragment ion
	* NL	Neutral loss

## Sheet: Prostane_configuration
	MAIN_SMILES	MAIN_SERIES	REVERSE_SMILES	REVERSE_SERIES	ORIGIN_SMILES	DB_NUM_REQUIRED	RING	RING_TYPE	CLASS_TYPE	OAP	OCP	DB	OH	KETO	OOH	CHO	COOH
PGA	CC1C(=O)/C=C/C1/C=C/C(O)	8	CC(O)/C=C/C1C(=O)/C=C/C1	1	C/C=C\C/C=C\C/C=C\	3	1	A	P	1	0	1	1	1	0	0	0
PGB	C/C1=C(CCC1(=O))C=C/C(O)	8	CC(O)/C=CC1=C(CCC1(=O))/	1	C/C=C\C/C=C\C/C=C\	3	1	B	P	1	0	1	1	1	0	0	0
PGC	CC1C(=O)C/C=C1C=C/C(O)	8	CC(O)/C=C/C1C(=O)C/C=C1/	1	C/C=C\C/C=C\C/C=C\	3	1	C	P	1	0	1	1	1	0	0	0
PGD	CC1C(O)CC(=O)C1/C=C/C(O)	8	CC(O)/C=C/C1C(O)CC(=O)C1	1	C/C=C\C/C=C\C/C=C\	3	1	D	P	1	0	1	2	1	0	0	0
PGE	CC1C(=O)CC(O)C1/C=C/C(O)	8	CC(O)/C=C/C1C(=O)CC(O)C1	1	C/C=C\C/C=C\C/C=C\	3	1	E	P	1	0	1	2	1	0	0	0
PGF	CC1C(O)CC(O)C1/C=C/C(O)	8	CC(O)/C=C/C1C(O)CC(O)C1	1	C/C=C\C/C=C\C/C=C\	3	1	F	P	1	0	1	3	0	0	0	0
PGG	CC1C2CC(OO2)C1/C=C/C(OO)	8	CC(OO)/C=C/C1C2CC(OO2)C1	1	C/C=C\C/C=C\C/C=C\	3	2	G	P	1	0	1	0	0	1	0	0
PGH	CC1C2CC(OO2)C1/C=C/C(O)	8	CC(O)/C=C/C1C2CC(OO2)C1	1	C/C=C\C/C=C\C/C=C\	3	2	H	P	1	0	1	1	0	0	0	0
PGI	C/C=C1/CC2C(O1)CC(=O)C2/C=C/C(O)	11		0	CC/C=C\C/C=C\C/C=C\C/C=C\	4	2	I	P	1	0	2	1	1	0	0	0
PGJ	CC1/C=C/C(=O)C1/C=C/C(O)	8	CC(O)/C=C/C1/C=C/C(=O)C1	1	C/C=C\C/C=C\C/C=C\	3	1	J	P	1	0	1	1	1	0	0	0
TxA	CC1C2CC(O2)OC1/C=C/C(O)	8	CC(O)/C=C/C1C2CC(O2)OC1	1	C/C=C\C/C=C\C/C=C\	3	2		TxA	1	0	1	1	0	0	0	0
TxB	CC1C(O)CC(O)OC1/C=C/C(O)	8	CC(O)/C=C/C1C(O)CC(O)OC1	1	C/C=C\C/C=C\C/C=C\	3	1		TxB	1	0	1	3	0	0	0	0
LGD	CC(C(=O))C(C(=O)C)/C=C/C(O)	8	CC(O)/C=C/C(C(=O))C(C(=O)C)	1	C/C=C\C/C=C\C/C=C\	3	0	D	K	1	0	1	1	2	0	0	0
LGE	CC(C(=O)C)C(C(=O))/C=C/C(O)	8	CC(O)/C=C/C(C(=O)C)C(C(=O))	1	C/C=C\C/C=C\C/C=C\	3	0	E	K	1	0	1	1	2	0	0	0
*
PGx	prostanes
TxA, TxB	thromboxane
LGD, LGE	levuglandins

## Sheet: Prostane_abbreviations
NUM_C	NUM_DB	CLASS_ABBR
18	3	Phyto
20	3	Iso
20	4	Iso
20	5	Iso
22	3	dihomo-Iso
22	4	dihomo-Iso
22	5	dihomo-Iso
22	6	Neuro

## Sheet: Wfrag_settings
Type	Fragment weight (Wfrag)	Annotation
sn1	25	Fatty acid sn-1 [sn1-H]-
sn2	25	Fatty acid sn-2 [sn2-H]-
[M-H]-sn1	15	sn-1 as acyl loss [M- sn1-H]-
[M-H]-sn2	15	sn-2 as acyl loss [M- sn2-H]-
[M-H]-sn1-H2O	10	sn-1 as acid loss [M- sn1-H2O-H]-
[M-H]-sn2-H2O	10	sn-2 as acid loss [M- sn2-H2O-H]-
Sum	100
